# Supplementary material for: Self-efficacy, self-esteem, and happiness in older adults: A cross-sectional study
Source: PLoS One. 2025 Mar 26;20(3):e0319269. doi: 10.1371/journal.pone.0319269 (PMC11940660; doi:10.1371/journal.pone.0319269)
Supplement: S1 File — (XLSX) [file pone.0319269.s004.xlsx]

## Sheet: data
Age in years	Sex	Marital Status	Remarriage	Level of education	Number of male child	Number of male child	Who dose live with	Previous job	Now job	Source of income	Type of Housing	Have special disease	Have exercising	Number of cigarettes smoke	happiness 1 q	happiness 2 q	happiness 3 q	happiness 4 q	happiness 5 q	happiness 6 q	happiness 7 q	happiness 8 q	happiness 9 q	happiness 10 q	happiness 11 q	happiness 12 q	happiness 13 q	happiness 14 q	happiness 15 q	happiness 16 q	happiness 17 q	happiness 18 q	happiness 19 q	happiness 20 q	happiness 21 q	happiness 22 q	happiness 23 q	happiness 24 q	happiness 25 q	happiness 26 q	happiness 27 q	happiness 28 q	happiness 29 q	self-efficacy 1 q	self-efficacy 2 q	self-efficacy 3 q	self-efficacy 4 q	self-efficacy 5 q	self-efficacy 6 q
93	male	widow	no	illiterate	6	3	lone	farmer	unemployed	D on child	personal	heart d	no	35	2	1	2	2	1	1	1	4	2	2	1	1	1	2	1	3	2	1	2	1	2	1	3	4	1	4	1	1	3	3	1	2	1	3	1
63	female	married	no	illiterate	3	5	with wife	housewife	housework	D on spouse	personal	no	no	0	3	3	5	4	2	4	3	4	6	3	6	5	4	3	5	4	5	3	3	5	3	3	2	4	2	2	3	2	4	2	5	4	3	2	1
77	male	married	no	illiterate	3	1	with wife	farmer	housework	D on child	personal	more	no	5	4	3	3	2	1	2	4	4	3	3	2	2	4	3	2	2	3	2	3	2	5	3	2	3	3	4	3	2	4	4	3	2	3	3	2
83	female	widow	no	illiterate	5	1	with son M	housewife	unemployed	D on child	personal	liver d	no	0	5	4	3	5	1	2	3	2	6	3	3	3	2	4	4	5	5	1	4	2	6	4	5	4	3	2	1	2	3	3	2	2	3	4	5
84	female	widow	no	illiterate	5	5	with son M	housewife	unemployed	D on child	personal	heart d	no	0	5	4	3	2	3	5	3	2	4	3	5	2	2	1	3	4	1	1	3	1	3	2	4	3	2	1	4	2	2	3	2	3	3	4	3
74	male	widow	no	illiterate	2	4	lone	worker	unemployed	pension	personal	high blood p	no	10	4	4	4	2	2	4	2	3	3	5	3	4	4	5	2	3	2	2	4	3	2	2	3	5	3	4	4	4	5	4	3	4	3	4	5
76	female	widow	no	illiterate	3	3	with child UM	housewife	unemployed	D on child	rental	more	no	0	2	3	4	3	3	2	4	2	5	2	5	2	5	3	4	3	2	1	4	5	1	1	1	2	1	2	2	5	3	4	1	1	1	4	3
60	male	married	no	high	2	2	with wife and child UM	farmer	half work	busyness	personal	high blood p	low	0	6	6	5	5	1	6	5	4	6	1	3	5	5	4	5	6	6	2	5	2	5	3	4	3	3	3	5	4	6	5	3	5	2	4	4
71	female	widow	no	illiterate	0	0	lone	housewife	unemployed	saving	rental	high blood p	no	0	2	3	3	4	2	2	2	3	4	2	2	2	4	4	2	2	4	1	5	1	4	2	1	2	2	1	4	2	3	4	4	3	2	3	4
70	male	married	no	illiterate	2	0	with wife	farmer	unemployed	saving	personal	no	no	0	4	5	6	3	3	3	3	5	2	5	5	3	3	5	4	5	2	3	3	2	2	6	4	5	4	3	2	4	2	5	4	3	4	2	2
80	female	widow	no	illiterate	4	4	lone	housewife	unemployed	D on child	personal	high blood p	low	0	3	4	3	5	1	2	3	2	6	3	2	3	3	2	2	1	2	2	5	2	5	3	3	4	5	4	6	4	4	5	3	3	3	4	5
73	female	widow	no	illiterate	4	3	with child UM	housewife	half work	D on child	personal	high blood p	no	0	6	5	6	5	2	6	3	4	6	5	5	6	4	3	6	6	3	3	4	2	4	5	3	3	4	3	2	5	6	4	2	4	4	3	5
72	male	married	no	illiterate	3	1	with wife	free	unemployed	pension	personal	high blood p	high	0	3	4	4	4	6	2	4	5	6	5	5	5	3	2	4	3	5	1	3	1	4	3	3	6	3	2	5	3	5	4	2	5	3	3	4
63	male	married	no	illiterate	2	1	with wife	free	half work	busyness	personal	more	low	5	6	6	1	4	2	4	5	4	4	4	3	5	3	2	2	5	3	4	2	1	1	4	2	1	2	2	1	3	2	4	4	3	2	4	5
71	male	married	no	illiterate	2	2	with wife	free	unemployed	D on spouse	personal	high blood p	low	0	4	3	3	4	2	2	2	3	4	2	5	4	5	6	6	2	5	2	5	2	6	2	5	4	6	6	3	1	2	5	3	5	4	4	5
62	male	married	no	elementary	4	0	with wife and child UM	farmer	half work	busyness	personal	diabetes	no	2	3	6	2	6	1	1	1	6	6	2	2	4	1	2	3	3	2	2	4	2	5	3	3	6	3	5	3	2	6	3	2	4	4	2	3
61	female	married	no	illiterate	3	2	with wife	housewife	housework	D on child	personal	kidney d	no	0	5	6	6	5	2	5	3	5	5	3	2	5	3	4	4	3	5	2	5	1	6	4	3	5	4	3	3	3	4	4	3	4	2	1	2
64	male	married	no	elementary	2	1	with wife and child UM	other	half work	busyness	personal	no	no	30	3	3	1	4	1	2	3	5	2	2	2	2	2	3	2	2	5	1	4	2	6	3	3	3	5	3	2	1	2	5	3	5	4	4	5
70	male	married	no	elementary	3	3	with wife	free	half work	busyness	personal	more	no	21	4	5	5	3	6	3	2	4	6	6	4	5	2	4	4	3	3	2	4	2	3	3	1	2	1	4	1	3	3	4	5	4	4	2	5
61	female	married	no	diploma	1	2	with wife and child UM	employe	housework	pension	personal	high blood p	no	0	5	4	4	3	5	3	5	5	5	5	4	5	4	3	4	4	4	2	4	2	5	4	3	4	5	5	3	3	4	4	3	4	4	4	5
82	male	married	no	illiterate	3	4	with wife	free	unemployed	saving	personal	heart d	no	60	3	5	5	3	6	3	2	4	6	6	4	5	2	4	5	1	4	1	5	1	5	2	1	3	1	5	2	3	2	4	2	4	4	2	3
68	male	married	no	illiterate	2	0	with wife	worker	housework	D on spouse	personal	heart d	no	0	5	5	4	5	3	3	2	2	4	5	5	3	3	3	5	4	5	2	6	1	5	4	6	2	2	1	3	4	4	5	3	3	3	4	5
69	male	married	no	illiterate	6	0	with wife and child UM	free	unemployed	D on child	personal	liver d	no	0	4	6	6	6	5	6	3	6	6	6	5	3	2	6	5	3	6	1	5	2	6	6	2	5	4	6	6	3	5	4	4	4	3	1	5
75	female	widow	no	illiterate	4	3	lone	housewife	unemployed	D on child	personal	high blood p	no	0	1	1	2	2	1	2	2	3	1	3	2	1	2	2	1	1	1	2	1	1	2	3	2	3	1	2	3	2	1	2	1	2	3	2	1
61	male	widow	no	illiterate	1	0	lone	free	unemployed	H of relative	rental	high blood p	no	10	2	3	3	2	6	3	2	2	3	2	1	2	2	3	2	3	1	1	4	2	5	3	3	2	2	2	3	2	2	3	3	2	2	1	2
77	female	married	no	illiterate	4	4	with wife	housewife	unemployed	D on spouse	personal	high blood p	no	0	4	5	6	5	1	3	3	4	5	3	4	5	4	4	5	4	5	2	3	2	6	2	1	3	3	3	4	2	5	4	3	4	4	1	3
66	female	married	no	elementary	3	0	lone	housewife	housework	D on spouse	rental	high blood p	no	0	2	5	4	5	6	3	3	5	5	5	3	2	2	3	3	5	1	3	1	3	3	4	3	2	4	2	2	1	3	3	1	2	1	3	1
82	male	widow	no	illiterate	3	7	with son M	farmer	unemployed	D on child	personal	high blood p	no	0	4	5	4	5	5	3	1	5	4	4	1	4	2	2	3	3	5	1	2	2	3	2	3	3	2	4	3	4	2	4	3	2	3	2	3
83	female	married	no	illiterate	3	3	with wife	housewife	unemployed	D on child	rental	more	no	0	4	3	5	3	5	3	4	6	3	6	5	4	2	1	3	2	1	2	1	2	2	5	3	3	2	4	4	5	4	5	5	3	5	3	2
68	female	widow	no	illiterate	3	6	lone	housewife	unemployed	D on child	personal	high blood p	no	0	3	5	3	4	1	5	2	3	4	2	5	4	3	4	4	2	3	2	5	1	4	3	3	6	3	3	2	6	2	4	2	2	3	2	2
79	female	married	no	diploma	1	4	with wife and child UM	employe	housework	pension	personal	more	low	0	4	4	3	5	1	2	3	2	6	3	3	3	2	4	3	1	1	2	2	3	1	2	1	3	1	4	2	1	2	4	3	4	5	2	4
86	female	married	no	illiterate	6	2	with wife	housewife	unemployed	D on spouse	personal	more	no	0	3	4	2	5	1	2	2	5	5	3	5	2	1	1	3	2	4	1	2	1	3	3	2	6	2	4	3	1	3	3	2	3	2	4	2
71	female	married	no	illiterate	3	3	lone	housewife	unemployed	D on spouse	personal	high blood p	no	0	1	2	2	3	4	2	3	1	3	2	1	2	2	2	2	3	2	2	4	3	3	6	1	2	4	3	2	3	2	5	4	3	5	3	1
71	male	married	no	illiterate	4	3	with wife	worker	unemployed	saving	rental	high blood p	no	20	2	3	2	3	1	3	2	4	2	3	1	1	2	2	3	1	2	1	3	1	4	2	1	2	2	2	4	2	4	2	3	2	3	3	4
79	female	widow	no	illiterate	2	7	lone	housewife	unemployed	D on child	personal	high blood p	no	0	3	5	3	5	5	1	3	4	4	3	2	3	3	5	3	2	5	1	3	1	4	3	4	3	2	4	2	2	4	4	3	2	2	2	4
83	male	married	yes	illiterate	2	2	with wife	farmer	unemployed	D on child	personal	high blood p	no	0	3	5	6	6	1	4	2	4	5	3	1	3	4	2	4	4	3	4	3	4	2	1	3	3	3	5	3	3	1	5	2	2	5	2	3
61	female	married	no	high	4	0	with wife and child UM	housewife	housework	D on spouse	rental	high blood p	no	0	5	5	5	4	6	2	3	4	6	4	5	5	3	3	5	5	4	2	5	1	4	4	1	3	4	5	4	5	6	2	2	5	2	3	3
60	male	married	no	more	3	1	with wife and child UM	employe	half work	pension	personal	high blood p	no	10	3	3	3	4	2	2	2	3	4	2	2	2	4	4	4	5	5	4	3	5	5	4	2	5	1	4	4	1	4	4	4	3	4	4	4
72	female	married	no	illiterate	5	3	with wife and child UM	housewife	unemployed	D on spouse	personal	high blood p	no	0	3	5	2	3	3	3	3	3	1	1	2	2	3	2	2	2	3	2	4	1	5	1	4	1	3	3	2	1	3	2	3	3	3	2	2
62	male	married	yes	high	1	1	with wife	employe	half work	busyness	personal	no	no	10	5	5	6	6	1	4	2	4	5	3	2	2	3	3	5	1	2	2	3	1	5	4	5	3	4	3	2	1	3	2	3	3	3	2	2
65	male	married	no	elementary	2	3		free	half work	busyness	personal	diabetes	no	0	2	3	3	3	2	2	3	4	5	3	3	4	2	2	3	4	4	3	3	4	3	2	5	4	2	2	3	3	2	3	3	3	3	3	2
76	female	married	no	illiterate	9	3	with wife	housewife	housework	D on spouse	personal	high blood p	no	0	4	5	6	5	3	4	5	4	6	6	4	5	4	3	5	4	5	3	4	2	5	5	4	5	3	4	3	2	5	4	3	4	4	4	4
69	female	married	no	high	2	0	with wife and child UM	housewife	housework	D on spouse	personal	no	low	0	5	5	4	5	6	3	3	5	5	5	3	4	3	3	2	5	5	3	3	5	3	2	2	5	1	5	3	2	3	4	2	3	2	3	3
69	male	married	no	illiterate	1	4	with wife and child UM	worker	half work	busyness	rental	high blood p	no	30	2	4	3	3	4	3	3	3	4	4	2	3	3	4	4	2	1	2	5	1	5	4	3	3	3	4	3	4	5	4	3	4	3	4	4
64	female	divorced	no	illiterate	3	4	lone	housewife	housework	D on child	rental	more	no	0	3	4	2	4	5	5	4	5	4	4	4	3	5	3	4	2	1	3	3	3	5	3	3	4	4	2	3	2	3	4	3	4	4	3	4
89	male	widow	no	illiterate	4	2	with son M	farmer	unemployed	D on child	personal	high blood p	no	10	3	5	1	2	3	2	4	2	3	1	1	2	3	2	2	3	3	2	1	3	1	5	2	1	3	1	5	5	3	4	4	3	4	4	5
69	male	widow	no	illiterate	3	4	lone	free	unemployed	D on child	personal	high blood p	no	15	4	3	4	3	2	5	3	3	5	2	5	5	3	3	5	3	2	2	5	1	5	3	2	3	2	3	3	4	5	3	2	4	3	4	5
79	male	widow	no	illiterate	2	2	with son M	free	unemployed	pension	personal	high blood p	no	0	3	5	6	5	5	2	5	6	5	4	3	4	2	3	5	3	4	1	4	2	4	3	3	3	2	3	3	2	5	4	3	5	3	2	4
66	female	married	no	illiterate	4	2	with wife	housewife	housework	D on spouse	personal	no	no	0	5	5	6	4	1	3	4	5	4	3	5	4	2	3	4	2	3	2	5	1	5	4	2	4	3	2	3	2	4	4	3	2	3	2	3
65	male	married	no	illiterate	1	4	with wife and child UM	farmer	half work	busyness	personal	no	no	0	3	3	3	4	3	5	3	6	5	4	3	2	3	2	4	2	5	2	5	2	5	3	4	1	2	6	4	3	4	3	3	4	3	3	2
63	male	married	no	elementary	3	3	with wife	free	half work	busyness	personal	no	medium	0	5	5	4	5	6	3	3	5	5	5	3	4	3	3	4	4	3	3	5	2	5	3	3	2	4	4	3	3	4	2	3	3	3	2	4
63	female	married	yes	illiterate	5	5	with wife	housewife	housework	D on spouse	personal	heart d	no	0	5	5	6	6	1	4	2	4	5	3	1	3	4	2	2	2	4	3	4	3	6	1	2	4	3	2	2	3	2	4	3	2	4	2	3
77	male	widow	no	illiterate	1	3	with son M	free	unemployed	D on child	personal	high blood p	no	0	3	4	4	2	4	1	4	5	3	3	2	2	3	1	3	4	3	2	1	1	2	4	1	3	2	3	4	2	3	2	2	3	3	1	4
78	female	widow	no	illiterate	3	3	lone	housewife	housework	D on child	personal	high blood p	no	0	3	3	3	3	4	4	3	2	3	4	4	3	5	3	2	3	2	3	3	2	3	1	2	3	3	3	3	4	5	4	3	4	3	4	3
85	male	married	no	illiterate	1	4	with wife	free	unemployed	saving	personal	no	no	10	5	4	3	2	1	2	2	6	5	3	3	4	3	1	3	5	1	2	2	1	4	2	4	3	2	2	1	3	2	3	4	3	2	4	3
65	female	widow	no	illiterate	2	3	lone	housewife	housework	D on child	personal	no	no	0	3	5	3	6	5	2	3	2	6	4	4	4	3	5	5	4	4	3	4	1	5	1	2	5	4	2	3	4	3	4	3	1	3	4	2
73	male	married	no	illiterate	4	3	with wife	worker	unemployed	saving	personal	cancer	no	0	3	2	2	3	4	3	1	4	5	4	3	4	4	2	3	2	3	2	3	3	4	2	5	4	3	2	3	3	4	4	3	4	3	2	2
65	male	married	no	elementary	3	1	with wife	worker	work	busyness	personal	no	no	5	5	5	5	3	6	3	2	4	6	6	2	3	5	3	4	1	4	2	4	3	1	2	5	4	2	3	4	3	4	4	3	3	2	4	2
88	female	widow	no	illiterate	2	2	with son M	housewife	unemployed	D on child	rental	high blood p	no	0	2	4	3	3	3	3	4	3	2	4	2	2	4	3	2	2	3	3	5	1	3	3	5	3	2	3	3	3	4	4	3	3	2	4	2
61	male	married	no	illiterate	1	4	with wife and child UM	free	half work	busyness	personal	high blood p	no	0	4	4	3	2	2	5	3	5	5	5	3	2	6	3	2	2	3	3	3	2	5	2	1	3	1	2	4	4	5	3	3	4	3	3	4
74	male	widow	no	illiterate	6	5	with son M	farmer	unemployed	D on child	personal	diabetes	no	0	5	3	4	3	2	4	3	2	2	3	3	3	4	2	1	3	2	2	3	2	3	3	2	4	3	4	3	3	2	4	3	2	3	3	2
78	female	widow	no	illiterate	4	4	lone	housewife	unemployed	D on child	personal	more	no	0	3	5	5	5	1	3	4	4	4	4	5	2	2	3	5	3	4	1	4	1	5	3	1	4	2	3	5	3	4	4	3	4	2	3	1
83	male	married	yes	illiterate	2	10	with wife	farmer	unemployed	D on child	personal	heart d	no	10	5	2	3	2	5	4	2	5	4	4	3	3	2	4	2	3	3	1	2	1	4	1	3	5	4	2	5	2	4	3	4	5	2	4	3
60	male	married	no	more	1	1	with wife and child UM	employe	half work	pension	personal	high blood p	high	6	5	3	1	2	4	3	4	6	5	5	2	3	5	4	4	4	6	5	5	5	5	5	3	4	2	2	4	4	4	5	4	4	2	5	4
63	male	married	no	illiterate	4	3	with wife and child UM	worker	half work	busyness	rental	high blood p	no	20	4	2	3	2	4	4	2	5	4	4	3	2	4	3	2	2	2	2	6	2	3	3	2	3	3	4	4	4	5	3	3	4	3	4	3
72	male	married	no	illiterate	3	5	with relatives	free	unemployed	D on child	personal	more	no	0	5	4	3	4	2	4	2	3	4	3	2	3	2	3	3	2	2	1	2	2	5	3	4	4	2	2	3	2	3	2	3	2	3	2	4
68	female	married	no	illiterate	3	4	with wife	housewife	housework	D on spouse	personal	no	no	0	3	2	4	2	2	4	3	2	5	4	3	2	4	5	3	2	2	1	3	4	4	2	4	3	4	2	5	1	2	3	4	2	5	3	2
70	male	married	no	more	1	1	with wife	employe	unemployed	pension	personal	heart d	no	0	5	5	5	5	5	5	4	5	5	3	3	5	4	4	6	5	5	3	5	2	6	4	4	6	3	4	3	5	6	4	3	4	3	4	3
86	male	married	yes	illiterate	4	1	with wife	farmer	unemployed	D on child	personal	high blood p	low	0	4	5	3	4	2	4	5	1	4	1	5	1	5	2	5	2	3	3	3	3	1	2	2	2	4	2	5	3	3	2	2	2	1	2	3
67	male	married	no	more	1	0	with wife and child UM	employe	half work	saving	personal	no	no	10	5	6	5	6	6	6	6	6	4	5	5	6	4	3	6	6	6	3	5	3	6	5	3	3	4	5	4	6	6	3	4	5	4	4	4
80	female	widow	no	illiterate	2	0	with son M	housewife	unemployed	D on child	personal	diabetes	no	0	2	4	2	5	5	3	3	4	3	4	2	3	3	4	2	1	2	2	4	2	2	1	4	4	2	3	4	2	4	3	4	1	4	2	1
62	female	married	no	elementary	0	3	with wife	housewife	housework	saving	personal	more	no	0	3	4	3	4	2	5	4	5	5	3	3	2	4	3	5	3	5	3	5	1	2	4	3	4	2	2	4	4	5	4	3	3	4	3	5
72	female	married	no	illiterate	2	1	with wife	housewife	unemployed	D on spouse	personal	high blood p	no	0	5	3	5	3	1	4	3	2	4	5	4	3	3	4	2	3	2	1	4	1	4	2	4	5	2	4	4	2	5	2	3	4	3	4	2
78	male	married	no	illiterate	3	3	with wife	free	unemployed	D on child	personal	high blood p	no	0	5	3	3	3	1	4	2	5	2	2	2	5	3	3	5	3	3	1	3	1	4	1	3	3	2	4	3	1	5	4	3	4	3	5	5
67	male	divorced	no	elementary	2	1	lone	worker	half work	busyness	rental	no	no	10	2	4	3	2	3	4	2	3	2	2	1	2	4	4	2	1	2	1	3	1	5	2	3	3	1	2	3	5	3	3	3	2	3	2	3
61	male	married	no	illiterate	3	0	with wife and child UM	farmer	half work	busyness	personal	heart d	no	5	2	3	2	3	1	3	4	4	4	3	2	3	3	3	3	4	3	2	3	1	5	3	5	4	2	3	2	4	4	2	3	3	4	2	3
68	male	married	no	illiterate	2	1	with wife	worker	unemployed	pension	personal	cancer	no	0	1	2	2	2	2	1	1	2	3	1	1	2	3	1	2	2	3	2	1	2	1	2	3	1	3	1	2	5	1	3	1	2	2	1	3
63	female	married	no	illiterate	3	1	with wife	housewife	housework	D on spouse	personal	diabetes	low	0	3	2	4	2	5	2	5	2	1	4	2	3	4	4	5	3	5	3	5	1	3	4	3	3	2	3	1	3	4	2	1	2	3	1	2
75	male	married	no	illiterate	3	0	with wife	farmer	unemployed	D on child	personal	no	no	0	1	6	5	4	6	1	3	4	3	2	4	2	5	4	2	3	2	1	4	1	3	3	3	2	4	4	2	4	4	3	5	4	3	2	3
81	male	widow	no	illiterate	1	4	with son M	farmer	unemployed	D on child	personal	high blood p	no	15	2	2	2	3	4	2	2	5	4	2	4	4	3	3	5	3	3	1	3	1	3	2	4	2	3	2	1	5	3	4	2	3	3	2	2
77	male	married	no	illiterate	3	4	with son M	farmer	unemployed	D on child	personal	no	no	0	3	4	5	4	1	4	3	2	2	3	3	5	4	3	4	3	2	1	4	2	5	2	3	4	2	3	4	3	4	3	2	4	3	4	3
80	male	married	yes	elementary	4	0	with wife	employe	unemployed	pension	personal	more	no	4	5	2	3	3	1	5	2	2	2	3	2	3	2	5	1	3	4	1	3	2	2	3	2	4	2	4	4	1	3	3	2	4	2	5	5
82	male	widow	no	high	1	5	lone	employe	unemployed	saving	personal	endocrin d	no	0	1	5	1	5	1	2	1	2	1	1	1	2	3	1	1	3	1	1	3	1	2	2	1	3	2	1	3	1	4	2	1	2	3	1	1
79	female	widow	no	illiterate	2	5	lone	housewife	unemployed	D on child	personal	more	no	0	1	2	2	4	2	3	1	2	1	2	1	2	2	1	1	3	2	1	2	1	2	2	1	1	2	2	3	1	2	2	3	1	2	1	2
63	female	married	no	illiterate	3	3	with wife and child UM	housewife	housework	D on spouse	personal	more	no	0	5	4	4	4	2	4	2	3	5	4	3	2	4	3	4	2	5	3	4	2	3	3	3	2	2	4	2	2	3	2	3	3	4	2	3
77	female	widow	no	illiterate	5	2	lone	housewife	unemployed	D on child	personal	more	no	0	3	2	4	4	3	3	4	2	4	3	3	4	2	4	4	3	4	3	4	1	4	1	2	2	3	2	2	3	2	1	2	2	1	3	2
61	female	widow	no	illiterate	3	0	lone	housewife	housework	D on child	personal	more	no	0	1	2	1	1	2	3	2	1	2	3	3	2	1	1	2	3	1	2	4	2	1	2	3	1	1	1	2	1	3	3	2	1	1	2	1
71	female	married	no	illiterate	2	2	with child UM	housewife	unemployed	D on child	personal	lung d	no	0	4	5	4	4	1	2	3	5	4	3	2	3	2	4	4	4	3	1	5	1	4	3	2	3	2	3	5	1	3	2	3	4	4	3	4
60	female	married	no	elementary	3	0	with wife	housewife	housework	D on spouse	personal	gastric	no	0	5	5	5	5	2	4	3	2	3	3	4	2	1	2	3	4	5	3	4	3	2	1	2	3	3	4	3	3	3	4	3	4	4	5	5
78	female	widow	no	illiterate	4	3	lone	housewife	unemployed	D on child	personal	diabetes	no	0	3	5	4	4	1	4	5	2	3	4	4	2	4	4	2	3	4	3	4	3	3	2	2	4	2	2	4	4	1	2	3	3	2	3	4
72	male	married	yes	illiterate	3	2	with wife	worker	unemployed	pension	personal	high blood p	no	5	3	5	2	5	5	3	3	5	4	5	2	4	1	3	2	3	4	2	3	3	2	2	1	5	3	2	1	3	4	3	5	5	3	4	2
62	female	married	no	elementary	2	1	with child UM	housewife	housework	D on spouse	rental	more	no	0	3	2	4	3	2	3	3	2	2	1	3	1	2	3	3	3	3	2	5	3	2	2	1	5	5	3	3	3	2	3	2	3	2	1	3
65	male	widow	no	illiterate	2	2	lone	farmer	unemployed	D on child	personal	no	low	0	3	4	6	5	5	6	4	3	6	6	4	2	4	3	2	2	1	3	2	3	3	2	4	3	3	4	4	3	3	4	2	3	2	2	2
76	female	widow	no	illiterate	4	0	lone	housewife	unemployed	D on child	personal	heart d	no	0	4	3	3	4	2	1	3	2	4	3	5	1	2	5	4	2	3	2	3	1	4	4	3	3	3	1	3	1	2	2	1	3	2	1	3
69	female	married	no	illiterate	3	3	with wife	housewife	unemployed	D on spouse	personal	high blood p	no	0	5	4	4	4	3	5	3	2	2	5	4	2	5	4	3	2	3	3	4	2	3	3	4	3	2	4	3	1	2	3	1	2	3	4	3
85	female	widow	no	illiterate	3	6	lone	housewife	unemployed	D on child	personal	kidney d	no	0	1	1	2	1	2	3	1	2	1	3	2	2	1	2	3	3	2	1	2	3	1	2	3	2	4	2	1	1	2	3	1	1	2	3	2
73	female	widow	no	illiterate	7	4	with child UM	housewife	unemployed	D on child	personal	heart d	no	0	2	1	2	1	1	3	4	4	3	2	2	2	2	1	2	2	1	3	3	3	3	4	2	2	2	1	1	2	2	2	1	2	3	2	1
62	female	widow	no	more	1	1	lone	employe	housework	saving	personal	no	medium	0	6	6	6	6	5	6	5	6	4	3	4	4	2	2	5	5	6	5	6	5	6	5	1	6	5	5	6	6	6	5	5	4	5	5	5
60	male	married	no	illiterate	2	3	with wife	farmer	half work	busyness	rental	heart d	no	0	2	2	3	1	3	2	1	2	3	2	3	3	2	3	2	2	3	2	1	2	3	4	3	2	3	4	5	4	3	2	1	2	3	3	3
73	male	married	no	illiterate	2	2	with wife	free	half work	busyness	personal	gastric	no	0	4	4	2	5	1	2	3	5	4	3	3	4	4	4	4	3	5	2	5	1	5	4	3	4	2	4	5	2	2	2	3	4	3	3	2
61	male	married	no	more	1	2	with wife and child UM	employe	work home	pension	personal	no	high	0	5	4	3	6	5	6	4	5	6	5	4	5	6	5	4	5	6	2	3	5	4	6	4	4	4	5	4	5	5	5	5	5	4	5	4
86	male	married	no	illiterate	9	3	with wife	farmer	unemployed	D on child	personal	more	no	0	4	4	3	4	2	4	2	4	3	2	4	3	2	5	4	3	3	3	1	1	3	1	1	1	2	3	2	1	1	1	1	1	2	1	1
88	female	widow	no	illiterate	4	3	with son M	housewife	unemployed	D on child	personal	more	no	0	3	3	3	2	3	4	3	2	3	4	3	3	2	2	1	2	3	1	3	2	5	1	3	2	3	5	3	1	1	1	1	1	1	2	1
63	female	married	no	illiterate	6	4	with wife	housewife	unemployed	D on spouse	personal	heart d	no	0	2	3	3	2	3	4	2	3	3	5	2	3	1	1	1	2	3	2	1	2	3	2	4	4	3	2	2	3	2	1	2	3	2	3	4
65	female	married	no	illiterate	2	4	with wife and child UM	housewife	work home	D on spouse	personal	no	no	0	5	5	5	5	5	4	2	2	5	4	2	3	5	3	3	4	4	2	4	2	4	4	2	4	2	1	3	3	4	4	4	4	2	3	3
70	female	married	no	elementary	3	1	with wife	housewife	unemployed	D on spouse	personal	more	no	0	2	3	2	2	3	4	4	4	3	2	3	3	4	3	1	5	6	3	2	1	3	4	5	3	4	2	4	4	3	2	3	3	4	4	3
65	male	married	no	diploma	1	2	with wife	employe	housework	pension	personal	high blood p	low	10	3	4	5	4	4	4	5	6	5	4	3	4	5	4	3	4	5	5	3	3	3	3	4	3	4	5	3	4	3	4	5	4	3	4	4
82	female	married	no	illiterate	3	1	with son M	housewife	unemployed	D on spouse	personal	heart d	no	0	5	3	5	5	3	2	5	3	4	4	2	2	2	2	3	2	4	4	3	3	4	1	4	5	3	3	2	2	3	1	3	4	3	5	3
68	male	married	no	illiterate	2	4	with wife	worker	half work	busyness	rental	heart d	no	20	2	3	5	2	2	2	2	2	3	2	1	2	2	3	1	2	1	3	1	4	4	4	3	2	3	4	4	3	5	3	2	3	2	4	5
69	female	married	no	illiterate	6	2	with wife and child UM	housewife	housework	D on spouse	personal	diabetes	no	0	3	2	4	6	6	4	5	2	4	4	3	3	5	3	2	5	1	3	1	4	1	2	2	6	5	3	3	4	3	1	3	5	1	3	2
70	male	widow	no	illiterate	4	1	lone	farmer	unemployed	D on child	personal	high blood p	no	8	3	5	5	5	5	4	5	4	3	4	3	4	2	4	4	3	5	3	4	2	2	2	3	2	6	4	4	4	3	5	5	4	4	5	3
61	female	widow	no	high	2	0	lone	employe	unemployed	pension	personal	no	no	0	4	5	4	3	4	5	4	3	4	5	4	3	4	5	4	3	5	4	3	5	3	3	4	5	4	6	4	3	5	4	4	3	4	5	4
77	male	married	yes	illiterate	4	1	with wife	worker	unemployed	pension	personal	high blood p	no	30	2	4	2	1	3	2	1	3	1	2	2	3	4	3	1	3	5	1	2	2	1	4	2	4	3	3	5	4	5	2	3	1	5	1	2
66	female	widow	no	elementary	3	2	lone	housewife	housework	D on child	rental	high blood p	no	0	5	3	1	1	2	1	1	3	1	2	1	3	4	3	5	5	4	4	3	4	1	5	1	2	2	6	5	3	6	1	5	2	2	3	2
82	female	widow	no	illiterate	3	1	with son M	housewife	unemployed	D on child	personal	high blood p	no	0	3	3	4	3	2	4	3	4	1	2	2	3	4	4	2	3	2	3	2	3	3	4	2	1	2	2	1	1	1	2	1	1	2	3	4
83	male	married	no	illiterate	2	3	with wife	farmer	unemployed	D on child	personal	more	no	0	2	2	4	3	4	3	3	2	2	3	4	2	3	5	3	4	1	4	2	4	5	1	2	2	2	3	2	3	1	1	4	2	5	3	4
61	female	married	no	illiterate	3	2	with wife and child UM	housewife	housework	D on spouse	personal	diabetes	no	0	5	5	4	5	1	5	4	3	4	3	5	4	3	2	4	4	4	3	2	5	3	3	3	4	5	4	3	1	3	4	3	5	3	4	4
60	female	married	no	elementary	2	2	with wife and child UM	housewife	housework	D on spouse	personal	cancer	no	0	4	5	4	4	3	3	4	4	2	3	5	4	3	4	5	4	3	4	3	3	2	3	4	5	3	4	4	3	5	3	2	4	3	3	2
76	female	widow	no	illiterate	2	5	with wife and child UM	housewife	housework	D on child	personal	heart d	no	0	2	2	3	1	3	2	1	2	3	4	3	2	1	2	3	3	3	2	2	1	1	2	2	4	3	2	2	1	1	2	1	1	2	1	1
71	male	married	no	elementary	4	1	with wife and child UM	free	unemployed	pension	personal	cancer	no	60	4	5	5	5	6	4	5	4	3	4	5	4	5	5	3	4	3	3	2	4	1	2	2	2	3	4	2	3	4	4	4	4	3	4	4
67	male	married	no	illiterate	3	3	with wife and child UM	free	unemployed	D on child	personal	no	no	0	2	4	2	2	1	2	1	2	3	3	2	3	3	2	1	1	4	3	2	3	3	2	4	2	2	2	3	1	1	2	1	2	2	2	3
61	male	married	no	elementary	5	3	with wife and child UM	farmer	half work	busyness	personal	heart d	no	0	5	5	5	6	6	4	5	6	5	4	4	3	5	6	4	3	4	5	5	6	5	4	5	6	5	4	5	4	5	4	5	4	4	4	3
70	male	married	no	illiterate	4	3	with wife	farmer	half work	busyness	personal	no	no	0	3	5	4	5	1	4	3	3	2	3	3	4	3	3	4	2	3	2	3	4	3	2	3	4	4	3	2	2	3	3	3	3	2	3	4
79	male	widow	no	illiterate	2	6	with son M	farmer	unemployed	D on child	personal	heart d	no	0	3	4	3	3	3	3	2	3	4	3	3	2	1	3	3	4	3	2	3	4	3	2	3	3	4	3	3	2	1	2	2	3	2	1	2
70	female	widow	no	illiterate	3	5	periodic	housewife	unemployed	D on child	rental	more	no	0	2	3	2	2	1	2	3	2	2	2	3	2	1	2	4	3	2	1	2	2	3	3	3	4	3	2	1	2	3	1	1	1	2	2	1
82	female	widow	no	illiterate	3	2	lone	housewife	housework	D on child	personal	high blood p	no	0	4	4	3	2	1	3	3	2	3	3	2	2	4	3	3	4	3	2	2	2	2	1	2	2	2	3	3	1	2	3	1	1	2	3	1
64	male	married	yes	illiterate	2	3	with wife	worker	unemployed	pension	personal	no	no	0	4	4	2	4	5	2	4	4	2	5	2	3	4	3	2	1	2	4	2	3	3	2	2	4	3	4	3	2	3	3	2	3	4	3	2
85	female	widow	no	illiterate	3	5	lone	housewife	unemployed	D on child	personal	high blood p	no	0	2	4	1	3	3	2	4	3	1	5	4	3	4	3	5	1	2	3	2	6	3	3	3	2	4	2	3	5	3	1	1	2	1	1	3
62	female	divorced	no	illiterate	1	1	with child UM	housewife	housework	D on child	rental	no	no	5	3	5	2	3	3	1	2	3	5	3	3	3	2	3	2	3	5	3	2	4	3	5	2	2	1	2	4	3	2	2	3	4	3	2	3
74	male	married	no	diploma	2	2	with wife	employe	unemployed	pension	personal	no	high	0	4	4	5	4	4	4	3	4	5	5	4	4	4	5	5	5	5	5	3	5	4	4	5	4	6	5	5	6	4	4	5	5	4	5	5
66	female	married	no	illiterate	3	4	with wife	housewife	housework	D on spouse	personal	no	no	0	6	1	5	2	6	6	2	5	4	4	3	3	4	1	4	5	3	3	2	2	3	5	1	2	3	2	6	3	3	3	2	4	2	2	3
71	male	married	no	illiterate	1	5	with wife	free	half work	busyness	personal	no	no	10	1	2	1	1	2	3	2	3	1	3	1	4	4	4	3	2	3	4	4	3	3	2	3	5	3	2	4	3	5	2	2	1	3	2	5
63	female	married	no	illiterate	3	3	with wife and child UM	housewife	housework	D on spouse	personal	heart d	no	0	1	1	4	2	5	3	3	2	2	3	1	4	1	2	2	4	2	3	3	1	4	2	2	4	2	3	3	5	3	4	4	5	2	3	2
77	male	widow	no	illiterate	2	3	lone	farmer	unemployed	D on child	personal	high blood p	no	0	5	2	3	2	6	2	1	3	3	3	4	2	5	2	3	2	5	4	1	2	4	3	3	2	4	2	5	2	5	2	5	3	4	3	3
67	male	widow	no	illiterate	2	3	lone	free	half work	busyness	personal	heart d	no	0	3	3	1	3	3	4	3	2	4	4	3	5	4	3	4	5	4	6	2	3	5	5	1	6	5	4	6	1	3	5	5	4	3	2	3
73	female	married	no	illiterate	4	2	with wife	housewife	unemployed	D on spouse	personal	lung d	no	0	5	1	2	2	3	2	3	3	2	1	2	2	1	4	2	4	3	3	3	4	3	4	2	2	2	3	4	2	2	2	4	4	3	2	2
60	male	married	no	elementary	2	1	with wife	worker	half work	pension	personal	no	no	0	2	2	1	2	2	5	3	3	2	4	3	4	1	5	1	2	2	3	2	3	6	3	3	3	3	5	2	5	5	3	3	5	2	2	5
88	female	widow	no	illiterate	3	5	with son M	housewife	unemployed	D on spouse	rental	diabetes	no	0	3	2	2	2	1	1	2	3	1	2	2	2	3	3	3	2	1	2	3	1	3	1	3	2	3	3	2	1	2	3	3	2	1	1	1
61	female	married	no	illiterate	0	3	with wife	housewife	housework	D on spouse	personal	diabetes	no	0	4	3	4	4	3	4	5	6	4	5	6	5	5	4	5	5	4	3	4	1	3	2	4	5	4	6	4	4	4	4	4	5	4	5	4
70	female	married	no	illiterate	4	2	with wife	housewife	unemployed	D on spouse	personal	lung d	no	0	2	3	3	3	2	1	4	4	4	2	3	2	2	1	2	3	2	3	2	3	3	4	3	3	3	2	1	2	3	4	3	1	2	2	2
65	female	married	no	illiterate	2	0	with wife and child UM	housewife	housework	D on spouse	personal	no	no	2	5	5	5	5	6	4	3	4	5	3	2	3	3	2	4	3	2	4	3	3	2	5	4	3	3	4	3	3	4	3	4	5	3	3	4
78	female	married	no	illiterate	8	2	with wife	housewife	unemployed	D on child	personal	more	no	0	2	3	3	2	3	4	3	2	2	2	3	3	2	2	1	1	2	3	1	2	3	4	3	3	2	2	1	1	2	1	1	2	4	2	3
70	female	widow	no	illiterate	2	1	with son M	housewife	unemployed	D on child	personal	more	no	0	3	5	3	4	1	3	2	3	3	2	3	3	2	3	4	4	5	3	1	3	3	4	3	2	3	2	3	2	1	3	3	2	3	2	3
75	female	widow	no	illiterate	3	6	lone	housewife	unemployed	D on child	personal	high blood p	no	0	5	3	3	2	3	3	2	3	2	3	4	4	1	3	2	2	3	2	1	2	3	2	3	2	1	2	3	3	2	1	2	3	2	1	2
60	male	married	no	diploma	2	1	with wife	employe	half work	busyness	personal	no	no	0	5	4	5	6	4	5	4	5	3	4	5	4	5	6	4	4	3	4	5	4	5	6	4	5	5	4	5	5	6	5	4	5	4	3	3
69	male	married	no	illiterate	1	1	with wife and child UM	worker	unemployed	pension	personal	no	no	10	3	3	3	5	3	3	4	4	2	3	2	2	3	4	3	2	3	4	3	2	3	3	3	3	2	3	4	5	3	3	4	3	3	4	3
72	female	married	no	illiterate	1	5	with wife	housewife	unemployed	D on child	personal	high blood p	no	0	5	1	3	1	5	2	1	3	1	5	5	1	1	2	3	2	3	2	1	3	4	4	3	2	3	4	4	3	2	3	4	3	2	1	2
81	female	widow	no	illiterate	1	6	with son M	housewife	unemployed	D on child	personal	heart d	no	0	2	5	1	5	3	2	3	2	3	3	4	3	4	3	4	3	4	3	2	3	3	4	2	3	4	3	2	2	1	2	3	3	4	4	4
84	male	married	no	illiterate	2	3	with wife	worker	unemployed	pension	personal	more	no	0	1	4	2	4	3	3	3	2	3	3	2	1	1	1	2	3	3	3	2	3	3	4	4	3	2	2	2	1	4	5	2	1	1	2	3
60	female	married	no	more	2	0	with wife and child UM	employe	unemployed	pension	personal	no	no	0	5	4	5	4	5	4	3	3	2	6	3	5	5	4	5	4	5	4	5	6	5	4	5	6	5	4	5	6	5	4	3	4	4	5	5
77	male	married	no	illiterate	2	5	with wife	farmer	unemployed	D on child	personal	no	no	0	2	4	4	2	4	4	3	5	4	3	2	3	3	3	3	2	3	1	3	4	2	1	2	3	1	2	3	4	3	2	5	1	2	3	5
69	male	married	yes	illiterate	3	3	with wife and child UM	worker	half work	busyness	rental	liver d	no	20	2	3	2	1	5	3	4	2	3	3	2	2	3	3	2	4	4	2	1	4	2	5	4	3	2	3	3	5	3	3	3	5	1	4	5
68	female	married	no	illiterate	1	1	with wife	free	half work	busyness	personal	no	no	0	4	2	3	4	3	4	3	2	4	3	4	3	2	4	2	3	2	1	1	3	1	2	3	3	2	2	3	4	3	3	4	2	4	2	4
79	male	married	no	illiterate	0	0	with wife	worker	unemployed	pension	personal	heart d	no	0	4	5	4	3	1	3	4	3	4	4	1	3	4	1	3	1	1	1	2	3	1	3	2	1	3	3	1	6	4	1	3	3	4	1	3
66	female	divorced	no	illiterate	3	3	with relatives	housewife	housework	H of relative	rental	no	no	0	5	4	4	4	6	5	5	5	5	5	3	4	4	3	3	4	4	3	3	4	2	3	3	4	3	2	4	3	4	1	2	2	3	3	3
76	male	married	no	illiterate	1	3	with wife	free	unemployed	saving	personal	no	no	0	4	3	2	2	2	2	6	2	3	3	2	3	3	3	3	1	3	1	2	2	1	3	2	4	3	4	3	3	2	2	3	4	2	3	2
80	male	widow	no	elementary	2	2	with son M	free	unemployed	D on child	personal	no	no	0	2	3	3	2	2	1	2	2	5	3	4	4	4	3	2	4	3	1	2	3	1	2	2	3	3	4	1	3	2	4	4	2	3	4	2
88	female	married	no	illiterate	4	3	with wife	housewife	unemployed	D on child	personal	high blood p	no	0	4	5	3	2	2	1	3	4	4	2	4	3	3	2	4	2	1	1	2	3	1	1	3	3	4	1	3	2	3	3	1	3	5	3	1
61	male	married	no	illiterate	1	1	with wife	worker	half work	busyness	personal	no	no	0	4	4	6	5	5	3	5	2	6	4	4	6	2	2	2	1	1	2	2	2	1	2	4	4	5	5	4	3	4	2	2	3	5	3	2
73	male	married	yes	illiterate	4	1	with wife	farmer	unemployed	saving	personal	lung d	no	0	5	2	5	2	3	3	3	3	1	2	2	2	1	6	5	5	4	1	2	5	2	4	2	2	1	5	3	2	1	2	3	2	3	2	3
61	female	married	no	illiterate	1	5	with wife	housewife	housework	D on spouse	personal	heart d	no	0	2	5	2	5	5	3	4	4	3	5	4	3	4	4	3	4	2	3	4	3	4	3	3	4	2	3	2	4	4	2	3	4	3	3	4
61	male	married	no	high	1	3	with wife and child UM	employe	unemployed	pension	personal	no	high	0	6	5	4	3	4	5	6	5	4	4	4	4	4	4	3	5	6	5	3	4	3	3	4	5	5	4	5	5	4	5	4	5	5	4	3
81	male	married	no	illiterate	2	4	with wife	worker	unemployed	D on child	personal	diabetes	no	0	1	2	3	3	3	2	1	2	2	2	1	2	3	3	1	2	3	3	2	2	1	2	3	2	1	3	2	3	3	2	1	2	3	1	1
60	female	widow	no	illiterate	4	1	with son M	housewife	housework	D on child	personal	high blood p	no	0	4	4	5	4	5	3	3	2	3	3	3	4	4	3	2	3	4	5	4	3	2	3	3	2	3	4	4	4	3	3	3	2	3	3	4
68	female	married	no	illiterate	2	3	with wife	housewife	housework	D on child	personal	no	no	0	3	4	3	2	3	2	3	4	4	4	4	3	3	3	3	3	3	2	2	3	2	5	3	4	3	3	2	1	2	2	3	2	3	4	4
70	male	divorced	no	illiterate	3	2	lone	free	half work	busyness	personal	high blood p	no	0	2	4	2	3	5	4	3	2	4	3	4	2	1	2	2	1	1	1	3	2	2	1	1	1	4	5	6	6	2	5	2	5	3	4	3
60	male	married	no	illiterate	1	1	with wife and child UM	worker	half work	busyness	personal	heart d	no	0	3	3	4	2	4	3	3	4	2	4	4	3	3	5	4	2	4	3	1	6	3	6	5	4	4	2	2	4	1	5	1	4	2	1	2
63	male	married	no	elementary	3	3	with wife	free	half work	busyness	rental	no	no	5	2	3	2	1	2	3	3	2	1	1	2	4	3	3	2	1	2	4	2	3	3	2	2	4	5	4	5	2	4	3	2	2	5	4	5
69	female	married	no	illiterate	4	1	with wife	housewife	housework	D on spouse	personal	lung d	no	0	1	2	3	5	4	3	2	3	2	4	4	5	4	3	5	1	2	3	2	6	3	3	3	2	2	2	1	2	2	5	2	5	3	3	4
75	female	married	no	illiterate	2	1	with wife	housewife	housework	D on child	personal	no	no	0	2	4	3	2	3	3	4	2	1	2	3	5	4	3	2	3	5	3	2	4	3	5	2	2	3	5	3	3	3	4	2	4	5	3	3
84	male	married	no	illiterate	4	4	with wife	worker	unemployed	saving	personal	no	no	0	1	4	5	2	3	4	4	2	4	4	2	4	4	4	2	2	4	2	3	3	5	3	4	4	2	4	3	5	1	3	1	4	3	3	5
77	female	widow	no	illiterate	2	3	with son M	housewife	unemployed	D on child	personal	no	no	0	5	3	3	5	4	5	2	4	1	3	2	2	3	4	3	3	2	4	2	5	2	5	2	5	2	2	5	3	4	2	1	1	4	2	1
73	male	married	yes	high	4	0	with wife	employe	unemployed	pension	personal	more	no	0	4	5	4	5	5	5	4	3	4	3	4	4	2	4	4	1	2	3	2	3	2	4	2	3	4	4	5	6	5	5	5	4	3	4	4
87	female	widow	no	illiterate	1	3	lone	housewife	unemployed	D on child	personal	high blood p	no	0	5	6	4	3	6	6	4	2	4	3	2	3	2	2	4	5	5	3	3	3	3	4	5	2	6	1	2	6	2	4	3	1	3	3	2
79	female	married	no	illiterate	2	2	lone	housewife	unemployed	D on child	rental	more	no	0	2	1	3	2	4	3	5	1	2	5	4	6	3	6	6	6	5	3	2	6	2	3	6	1	5	2	1	2	4	3	2	3	2	5	4
65	male	married	no	illiterate	2	1	with wife	free	half work	busyness	personal	liver d	no	5	3	5	3	2	2	5	4	2	5	4	3	2	2	3	1	3	2	1	2	2	1	1	1	2	1	1	1	2	2	2	4	2	4	2	3
80	male	widow	no	elementary	3	1	lone	free	unemployed	saving	personal	kidney d	no	0	2	3	1	2	1	3	2	2	1	2	3	3	2	2	3	2	1	2	2	3	2	3	1	1	4	2	4	3	2	4	2	2	4	4	3
61	female	married	no	illiterate	1	2	with wife	housewife	housework	D on spouse	personal	more	no	0	1	3	4	4	3	2	2	2	2	1	2	3	3	4	5	3	4	5	1	4	2	4	5	2	3	2	3	3	3	5	3	3	1	5	2
71	male	married	no	illiterate	3	3	with wife	worker	unemployed	pension	personal	no	no	0	5	6	5	6	4	3	4	4	2	2	5	3	3	5	5	5	3	2	2	3	3	5	1	3	1	3	1	3	4	5	4	5	4	2	2
66	male	married	no	high	1	2	with wife	employe	unemployed	pension	personal	no	medium	0	5	4	5	4	6	4	3	4	3	3	3	3	2	3	3	4	4	5	1	4	2	4	5	4	3	4	2	5	1	4	4	1	4	4	4
80	female	widow	no	illiterate	5	3	lone	housewife	unemployed	D on child	personal	heart d	no	0	1	2	3	5	4	3	3	4	4	4	4	2	4	2	5	5	3	3	3	3	3	2	3	3	4	2	2	4	3	3	3	3	4	3	2
75	male	married	no	illiterate	2	2	with wife	free	unemployed	D on spouse	personal	high blood p	no	0	5	6	4	5	6	5	4	5	6	5	4	3	4	3	4	2	5	4	1	5	3	3	2	4	3	5	4	4	3	2	2	5	3	5	5
65	male	married	no	elementary	2	1	with wife and child UM	farmer	half work	busyness	rental	more	no	0	2	4	2	4	3	2	4	3	2	5	4	5	3	5	3	1	4	3	2	4	1	4	3	3	4	2	5	3	4	3	2	4	3	2	2
60	male	married	no	illiterate	2	2	lone	farmer	unemployed	D on child	personal	kidney d	no	0	3	4	3	2	3	4	3	3	2	2	1	5	3	3	3	1	4	2	2	2	2	2	5	3	3	5	3	5	5	5	1	3	4	4	4
77	female	married	no	illiterate	4	0	lone	housewife	unemployed	D on spouse	personal	heart d	no	0	3	4	2	3	3	5	2	3	1	1	1	2	4	3	2	3	4	2	3	2	2	1	2	4	4	2	5	2	3	2	5	4	2	5	4
61	female	married	no	illiterate	1	1	with wife	housewife	housework	D on spouse	personal	no	no	0	3	4	4	4	3	3	3	4	2	3	3	4	5	3	3	4	4	3	2	3	2	1	2	3	4	5	6	3	3	2	1	2	3	2	3
60	female	married	no	elementary	3	2	with wife and child UM	housewife	housework	D on spouse	personal	diabetes	no	0	2	3	2	4	3	4	4	5	4	3	2	3	3	3	2	2	2	2	2	1	3	3	2	3	3	4	2	1	2	1	2	2	2	3	1
64	male	married	no	illiterate	3	2	with wife	farmer	half work	busyness	personal	no	no	0	2	4	3	4	1	3	2	3	3	2	2	3	3	2	2	4	3	2	4	1	2	3	1	5	3	3	3	2	3	3	4	4	4	3	3
71	female	married	no	illiterate	1	4	with wife	housewife	housework	D on spouse	personal	more	no	0	4	2	4	2	2	2	1	1	3	1	2	5	4	1	3	3	1	3	1	2	4	2	2	1	1	4	5	3	2	2	2	3	1	5	2
63	male	married	no	illiterate	2	2	with wife	worker	unemployed	pension	personal	no	low	0	4	3	3	2	3	3	4	2	2	6	4	5	3	4	3	2	6	2	2	2	4	4	6	5	2	3	3	3	3	2	4	5	2	4	5
78	male	widow	no	illiterate	2	3	lone	farmer	unemployed	saving	personal	heart d	no	0	1	4	1	3	2	4	3	3	2	2	1	2	1	3	3	4	5	1	3	2	2	1	4	3	4	2	2	1	3	3	1	2	3	2	1
86	female	married	no	illiterate	4	1	with wife	housewife	housework	D on spouse	personal	kidney d	no	0	1	3	4	1	1	1	1	2	3	1	1	1	1	3	1	1	2	1	1	2	3	1	2	2	1	1	1	2	2	2	1	2	1	2	3
66	male	divorced	no	more	1	0	lone	employe	half work	pension	personal	no	no	10	5	4	5	4	5	4	2	3	4	5	2	6	3	2	3	4	3	3	4	4	5	3	2	3	4	4	4	2	3	3	3	4	3	4	5
74	female	married	no	illiterate	2	3	with wife	housewife	unemployed	D on spouse	personal	diabetes	no	0	4	3	5	3	3	4	4	1	5	3	4	3	3	5	1	2	5	1	2	2	1	5	4	5	2	4	5	5	4	4	3	5	3	5	5
62	male	married	no	elementary	2	4	with wife and child UM	worker	half work	busyness	rental	more	no	0	4	2	6	3	2	6	1	5	3	3	6	4	1	3	4	5	2	3	3	5	2	2	3	4	2	3	4	4	4	3	5	5	1	5	5
68	female	married	yes	illiterate	3	3	with wife	housewife	housework	D on spouse	personal	no	no	0	1	4	3	1	2	3	3	1	2	2	1	3	2	3	1	3	2	1	3	1	1	1	2	4	3	1	1	2	3	2	2	2	1	1	2
78	male	married	no	illiterate	4	5	with wife	farmer	unemployed	D on child	personal	more	no	0	2	3	1	2	2	2	5	3	2	2	3	1	3	2	4	1	2	1	2	2	5	3	3	2	3	3	3	2	4	2	2	3	4	3	2
67	female	married	no	elementary	1	1	with wife and child UM	housewife	housework	D on spouse	rental	no	no	0	6	2	5	3	5	3	3	5	5	6	4	4	1	3	6	5	2	2	5	3	2	5	5	6	4	3	3	4	4	1	5	3	3	3	5
71	male	widow	no	illiterate	3	5	with wife and child UM	farmer	unemployed	D on child	personal	heart d	no	5	4	4	2	1	3	3	1	3	4	2	4	2	5	2	2	4	3	3	4	4	4	3	4	4	1	1	3	4	3	2	4	5	2	2	4
67	male	divorced	no	illiterate	2	3	with wife	free	unemployed	saving	rental	endocrin d	no	0	4	4	6	2	3	4	5	2	4	6	3	3	2	6	3	2	2	2	4	3	3	3	2	4	4	5	3	4	4	3	5	3	2	3	4
63	female	married	no	illiterate	4	5	with wife and child UM	housewife	housework	D on child	personal	diabetes	no	0	3	4	2	5	4	3	4	5	4	5	1	5	3	4	4	5	1	3	4	2	4	3	5	4	4	1	1	5	4	4	3	4	2	4	5
75	male	widow	no	illiterate	3	0	with son M	farmer	unemployed	D on child	personal	liver d	no	0	3	2	4	4	3	6	3	4	2	5	1	5	2	3	4	3	2	2	2	3	5	4	3	3	3	4	3	4	1	5	4	3	5	3	2
86	female	widow	no	illiterate	5	5	with son M	housewife	unemployed	D on child	personal	high blood p	no	0	1	1	2	1	3	3	2	3	1	1	2	1	1	2	2	1	1	2	1	3	2	2	3	1	2	2	1	1	1	1	3	1	3	3	3
77	female	married	no	illiterate	4	4	with wife	housewife	unemployed	D on spouse	personal	diabetes	no	0	4	2	2	6	3	5	4	2	6	3	6	3	5	2	4	6	3	3	2	5	3	4	5	5	5	6	4	5	2	3	4	4	4	4	3
81	male	married	no	illiterate	3	6	with wife	free	unemployed	saving	personal	more	no	0	4	1	2	2	1	3	2	3	2	3	1	2	2	3	3	3	1	2	1	3	2	2	1	1	2	3	1	4	1	3	1	1	2	2	1
73	male	married	yes	elementary	3	5	with wife	farmer	unemployed	D on child	personal	no	no	0	6	1	4	2	5	4	3	3	4	4	5	5	5	4	2	6	4	1	4	2	4	3	1	4	5	4	5	6	5	4	3	4	5	2	5
83	female	married	no	illiterate	2	2	with wife	housewife	unemployed	D on child	personal	high blood p	no	0	3	6	5	1	1	2	3	1	2	3	2	4	1	6	4	3	1	2	1	2	3	1	2	1	5	1	1	1	1	1	5	4	2	3	3
82	female	widow	no	illiterate	4	6	lone	housewife	unemployed	D on child	personal	no	no	0	2	2	4	2	6	3	3	3	2	2	3	3	3	2	2	4	5	3	3	1	3	2	2	1	1	2	3	1	1	2	3	2	2	2	2
76	female	married	no	illiterate	3	4	with son M	housewife	unemployed	D on child	personal	high blood p	no	0	3	2	3	4	3	3	2	2	2	2	1	2	3	4	3	2	3	2	3	1	3	2	3	3	2	3	2	3	2	3	2	4	1	1	1
61	female	married	no	elementary	1	2	with wife and child UM	housewife	housework	D on spouse	personal	heart d	low	0	4	4	5	6	1	4	6	5	3	4	2	3	4	3	4	5	4	2	6	2	4	3	5	4	4	5	6	4	4	5	5	5	5	5	5
81	male	widow	no	illiterate	2	4	with wife and child UM	farmer	unemployed	D on child	personal	heart d	no	0	3	5	4	4	3	2	3	4	4	1	1	1	1	2	3	2	2	1	3	2	3	2	4	3	4	3	3	4	3	4	3	2	1	1	1
67	male	married	no	elementary	1	1	with wife	free	half work	busyness	personal	high blood p	no	20	5	5	4	5	5	4	3	3	4	3	4	2	3	4	3	4	3	1	3	2	3	4	5	5	3	3	4	2	1	2	3	4	3	4	4
75	female	married	no	illiterate	3	4	with wife	housewife	housework	D on spouse	personal	no	no	0	5	4	5	4	4	4	3	4	5	4	3	2	3	2	4	3	2	1	1	1	3	2	4	3	2	3	2	3	2	1	1	3	3	4	3
66	female	married	no	elementary	3	4	with wife	housewife	housework	D on spouse	rental	no	no	0	1	1	5	3	3	2	4	1	2	4	1	3	1	2	2	2	1	1	4	1	1	5	3	3	3	3	3	1	4	2	3	4	1	2	3
69	male	divorced	no	illiterate	2	2	lone	farmer	half work	busyness	personal	more	no	15	1	3	3	3	2	2	6	2	2	3	1	1	3	6	2	3	5	2	1	2	3	3	4	1	1	3	2	4	2	2	4	5	3	3	2
83	female	married	no	illiterate	5	1	with wife	housewife	unemployed	D on child	personal	lung d	no	0	2	2	1	4	1	2	6	3	4	2	4	6	4	5	5	2	4	2	4	1	4	3	2	2	2	3	6	1	1	2	3	4	4	5	5
72	male	married	no	illiterate	2	3	with wife	worker	unemployed	pension	personal	heart d	no	23	3	4	4	4	6	5	4	6	6	4	3	4	2	4	5	2	3	2	4	1	4	4	3	3	4	3	4	2	2	4	5	5	3	3	4
74	female	widow	no	illiterate	2	4	lone	housewife	unemployed	saving	personal	no	no	0	6	5	2	6	5	4	2	5	5	2	2	3	5	5	5	4	5	1	5	2	4	5	4	2	3	6	6	4	5	2	4	1	4	5	4
76	female	married	no	elementary	3	3	with wife	housewife	unemployed	D on spouse	personal	more	no	0	4	3	1	2	1	2	3	1	3	1	2	1	2	1	2	1	1	2	1	2	2	1	1	3	1	2	3	3	1	2	2	1	2	3	2
60	female	married	no	high	1	0	with wife and child UM	employe	unemployed	pension	personal	no	low	0	5	6	5	6	5	4	5	4	3	4	4	6	5	4	5	4	3	2	5	1	3	4	5	6	6	5	4	3	4	5	3	4	3	2	3
71	male	married	no	illiterate	3	0	with wife	free	unemployed	saving	personal	high blood p	no	0	2	5	6	3	3	3	2	2	4	2	3	5	5	6	3	1	5	2	2	1	2	2	5	2	4	3	1	3	3	3	3	5	3	2	5
70	male	married	yes	illiterate	2	2	with wife	farmer	unemployed	saving	personal	no	no	10	4	4	3	3	3	4	2	1	1	3	6	5	4	5	5	5	3	3	2	3	6	5	5	5	5	3	2	4	3	3	5	5	4	3	3
80	male	widow	no	illiterate	2	3	with wife and child UM	worker	unemployed	pension	personal	heart d	no	0	1	3	4	2	3	4	4	3	5	1	6	6	4	2	1	1	4	1	4	1	1	2	4	1	4	3	5	3	5	1	2	5	3	4	5
66	female	married	yes	illiterate	1	1	with wife	housewife	housework	D on child	personal	no	low	0	1	2	1	1	1	1	2	2	3	2	2	2	3	3	1	1	3	2	3	2	1	2	3	4	3	3	1	2	3	3	2	3	2	1	1
61	male	married	no	more	3	1	with wife and child UM	employe	half work	pension	personal	no	no	0	5	1	2	1	3	6	1	2	1	1	2	1	1	1	3	1	1	1	2	2	3	4	4	2	2	2	3	3	1	1	1	1	2	3	3
80	female	married	no	illiterate	2	6	with wife	housewife	unemployed	D on spouse	personal	diabetes	no	0	1	3	2	3	2	1	3	5	1	3	1	2	3	4	1	1	1	2	4	1	4	3	2	5	1	3	1	5	2	2	3	3	3	4	2
69	male	married	no	elementary	0	0	with wife	worker	housework	pension	personal	no	low	6	3	1	2	3	2	2	1	1	3	2	3	3	2	1	2	1	2	3	1	1	4	2	3	3	1	1	1	2	2	2	3	2	2	2	1
72	female	widow	no	elementary	2	1	with wife	housewife	unemployed	D on spouse	personal	liver d	no	10	3	2	3	2	1	3	3	2	2	1	3	1	1	1	2	1	1	2	4	3	2	1	2	1	3	3	1	1	3	2	1	1	3	2	1
78	male	married	no	illiterate	5	0	with wife	farmer	unemployed	D on child	personal	high blood p	no	20	1	1	1	1	1	1	2	1	1	3	3	2	2	2	3	3	3	2	1	3	1	3	2	2	2	1	1	2	1	4	1	1	1	1	2
67	male	divorced	no	elementary	2	1	lone	free	unemployed	saving	rental	no	no	10	5	4	6	5	2	6	2	5	3	2	4	4	1	4	4	3	3	3	3	2	2	4	4	2	5	3	3	1	2	3	3	1	4	3	5
67	female	married	no	elementary	3	2	with wife and child UM	housewife	housework	D on spouse	personal	heart d	no	0	3	1	4	3	2	6	6	3	1	5	4	4	4	1	5	4	4	3	2	1	4	2	3	4	3	2	4	4	4	2	1	2	3	2	2
68	male	married	yes	illiterate	2	1	with wife	free	unemployed	saving	personal	no	no	0	3	1	2	5	4	5	4	4	5	3	2	1	2	1	3	3	3	2	3	3	3	3	5	4	3	4	4	4	3	4	2	2	4	4	3
63	male	married	no	elementary	3	1	with wife	farmer	half work	busyness	personal	diabetes	no	0	5	3	2	1	4	2	4	2	3	3	1	3	3	5	3	6	2	2	2	3	3	2	3	3	2	4	5	6	2	3	3	5	3	3	5
66	male	widow	no	illiterate	1	4	lone	free	half work	busyness	personal	high blood p	no	0	1	3	3	3	6	5	3	6	5	1	2	5	6	4	5	1	2	1	1	2	5	3	2	4	3	4	2	3	1	4	3	5	4	4	3
72	male	married	no	illiterate	2	4	with wife	worker	unemployed	pension	personal	no	no	0	3	4	3	3	4	4	3	5	4	5	4	3	2	3	4	5	4	2	4	2	3	4	4	4	3	4	4	5	4	3	2	3	4	3	4
68	female	widow	no	illiterate	3	4	with relatives	housewife	unemployed	H of relative	personal	diabetes	no	0	5	3	4	4	3	3	4	5	6	5	4	4	5	4	6	4	5	3	3	3	5	4	5	6	4	5	4	5	4	3	4	3	4	3	4
67	male	divorced	no	illiterate	0	3	lone	worker	half work	busyness	rental	lung d	no	0	3	2	3	2	2	2	3	3	4	2	1	2	2	3	3	4	4	3	3	2	3	4	3	4	4	3	3	2	3	3	2	3	2	3	2
82	male	widow	no	illiterate	2	3	lone	free	unemployed	saving	personal	high blood p	no	12	2	3	3	3	1	1	2	3	4	5	4	3	2	1	3	3	2	3	4	2	2	2	1	2	3	3	2	1	2	3	2	2	2	2	1
65	male	married	no	elementary	3	1	with wife and child UM	farmer	half work	busyness	personal	no	no	0	1	2	5	3	2	2	4	1	3	4	1	3	1	2	3	2	1	1	4	4	1	5	3	3	3	3	3	1	4	2	3	4	1	2	3
73	female	divorced	no	illiterate	3	3	lone	free	unemployed	saving	personal	liver d	no	0	2	3	3	2	2	2	6	2	3	3	1	1	4	6	4	1	5	2	1	1	1	3	3	1	3	3	3	4	2	2	4	5	3	3	2
71	male	married	no	elementary	3	2	with wife	farmer	unemployed	D on child	personal	no	no	0	2	2	1	4	3	2	6	3	4	2	4	6	4	5	5	2	3	2	4	1	4	3	2	3	2	3	6	1	3	2	3	4	4	3	5
88	male	widow	no	illiterate	1	2	with son M	farmer	unemployed	D on child	personal	high blood p	no	0	3	4	4	4	6	5	4	6	6	4	3	4	2	4	5	2	3	3	4	4	4	4	3	3	4	3	4	2	2	4	5	5	3	3	4
71	male	married	no	illiterate	2	2	with wife	free	half work	busyness	personal	heart d	no	4	4	5	2	6	5	4	1	5	3	2	2	3	5	5	5	4	5	3	5	3	4	5	4	2	2	6	6	4	3	2	4	1	4	5	4
74	female	married	no	elementary	3	2	with wife	housewife	unemployed	D on spouse	personal	no	no	0	3	3	1	3	1	2	3	1	3	1	3	1	2	1	2	1	1	2	2	3	2	1	1	2	1	2	3	3	1	2	2	1	3	3	2
78	male	widow	no	elementary	2	1	lone	worker	unemployed	D on child	personal	more	no	10	3	5	6	4	3	3	2	2	4	2	3	5	5	6	3	1	5	3	2	4	2	1	5	2	4	3	1	6	3	3	3	5	2	2	5
71	male	married	yes	high	3	3	with wife	employe	unemployed	pension	personal	no	no	0	3	4	4	5	4	5	4	3	4	4	5	4	3	4	3	4	3	3	3	2	3	4	4	3	3	3	3	2	3	3	4	4	2	2	3
60	female	married	no	more	1	4	with wife and child UM	employe	half work	pension	personal	high blood p	no	15	4	5	4	5	5	6	6	6	5	4	5	6	5	5	6	5	6	2	3	3	5	6	5	4	4	4	5	4	5	5	3	4	5	5	5
75	male	married	no	elementary	4	4	with wife and child UM	worker	unemployed	saving	personal	heart d	no	0	4	4	3	3	3	4	2	1	1	3	6	5	4	5	5	5	3	2	2	1	6	5	5	5	5	3	2	4	3	3	5	5	4	3	3
72	male	married	no	illiterate	3	4	with wife	free	unemployed	D on child	personal	more	no	0	1	3	4	3	3	4	4	3	5	1	6	6	4	2	1	1	4	3	4	3	2	2	4	1	4	3	5	3	5	1	3	5	3	4	5
68	female	married	no	elementary	5	4	with wife	housewife	housework	D on spouse	rental	no	no	0	1	2	1	3	3	3	2	2	3	1	2	2	3	1	1	1	3	2	3	4	3	2	3	2	2	2	1	2	3	2	2	1	1	1	2
75	male	married	no	more	1	3	with wife	employe	unemployed	pension	personal	liver d	no	20	2	5	5	6	4	3	5	3	4	3	4	5	3	3	3	4	3	1	3	1	3	5	3	3	4	3	3	4	5	3	4	3	3	2	3
76	male	married	yes	illiterate	4	5	with wife	farmer	unemployed	saving	personal	diabetes	no	0	4	1	3	1	1	6	1	1	1	1	2	1	1	2	3	1	2	2	2	2	3	3	3	2	2	2	3	3	2	1	1	2	2	1	2
71	male	married	no	elementary	5	0	with wife and child UM	farmer	unemployed	saving	personal	no	no	0	1	3	2	3	2	1	3	5	1	3	1	2	3	4	1	1	1	1	4	1	4	3	3	5	1	3	1	3	2	2	3	4	3	4	2
80	female	widow	no	illiterate	2	5	with son M	housewife	unemployed	D on child	personal	high blood p	no	0	3	1	2	2	2	2	1	1	1	2	3	2	2	1	4	1	2	1	1	1	4	2	3	3	1	1	1	2	4	2	3	2	2	3	1
75	female	married	no	elementary	0	0	with wife	housewife	housework	D on spouse	personal	more	no	0	3	3	2	2	1	3	2	2	2	1	3	1	1	2	3	3	3	2	4	4	4	1	2	1	3	3	1	1	2	2	1	1	3	2	1
69	female	widow	no	illiterate	2	1	lone	housewife	unemployed	D on child	personal	high blood p	no	0	1	1	1	1	1	1	2	1	1	3	3	2	2	2	4	3	4	2	1	2	1	3	2	2	2	1	1	2	1	4	1	3	1	3	3
75	male	married	no	illiterate	3	3	with wife	free	unemployed	saving	personal	high blood p	no	0	5	4	6	5	2	6	2	2	3	2	4	4	1	4	4	3	3	2	3	2	2	4	4	2	5	3	3	1	2	3	3	1	4	3	5
71	male	divorced	no	elementary	2	1	lone	worker	unemployed	pension	personal	no	no	0	3	1	4	3	2	6	6	3	1	5	4	4	4	1	5	4	2	1	2	1	4	2	3	4	3	2	4	4	3	2	1	3	3	3	2
72	female	married	no	illiterate	3	5	with wife and child UM	housewife	unemployed	D on spouse	personal	heart d	no	0	3	1	2	5	4	5	4	4	5	3	2	4	2	1	3	3	3	1	3	1	3	3	5	4	3	4	4	4	3	4	2	2	4	4	3
68	male	married	no	illiterate	2	1	with wife	worker	unemployed	pension	personal	no	no	22	5	3	2	1	4	2	4	2	3	3	1	3	3	5	3	6	2	1	2	1	3	2	3	3	2	4	5	6	2	3	3	5	3	3	5
65	female	widow	no	illiterate	3	1	with son M	housewife	housework	D on child	personal	no	no	0	3	3	3	3	6	5	3	6	5	4	2	3	6	5	5	3	2	2	1	2	5	2	2	2	2	4	2	3	1	2	2	5	4	4	3
75	male	married	no	illiterate	3	2	with wife	farmer	unemployed	D on child	personal	no	no	0	3	4	1	2	1	2	1	1	1	1	3	3	3	3	2	4	1	3	2	1	1	1	1	2	2	1	1	2	3	3	4	1	4	2	2
81	male	widow	no	illiterate	1	2	with son M	farmer	unemployed	D on child	personal	high blood p	no	0	1	2	1	2	3	1	2	3	3	3	3	2	3	3	1	4	1	3	3	2	1	2	2	1	4	2	2	4	3	3	2	3	1	3	5
60	female	divorced	no	illiterate	1	1	with child UM	worker	unemployed	pension	rental	no	no	0	3	2	3	4	3	3	4	2	4	4	3	2	3	4	2	3	4	3	2	1	4	3	2	1	2	3	3	4	5	2	1	3	3	2	3
67	female	married	no	illiterate	4	1	with wife	housewife	housework	D on spouse	personal	no	no	0	5	3	4	4	4	3	4	3	4	3	4	5	4	3	2	2	2	1	1	2	3	4	3	2	1	3	3	3	4	3	2	3	4	3	2
68	female	married	no	diploma	0	1	with wife and child UM	employe	housework	pension	personal	no	low	0	5	6	5	4	5	5	6	4	5	4	5	4	5	6	4	4	5	4	5	4	5	4	5	6	5	5	4	5	4	5	5	4	5	4	5
67	female	married	no	illiterate	1	3	with wife	housewife	housework	D on spouse	personal	gastric	no	0	3	4	3	3	4	4	3	4	3	2	3	4	4	5	4	3	2	2	3	2	2	3	1	3	3	2	3	4	5	4	4	3	2	2	3
65	female	married	no	elementary	2	0	with wife and child UM	housewife	housework	D on spouse	rental	lung d	no	0	4	3	2	3	3	3	2	3	3	3	2	1	3	3	3	4	3	1	3	1	3	2	2	3	1	3	2	3	2	3	3	2	2	3	3
71	male	married	no	illiterate	2	2	with wife	farmer	unemployed	saving	personal	heart d	no	0	1	4	1	4	2	2	2	2	5	4	3	2	5	2	4	1	2	2	3	1	4	1	4	2	3	2	3	3	1	1	3	1	2	1	1
71	female	widow	no	elementary	3	1	with son M	housewife	unemployed	D on child	personal	more	no	0	6	5	1	3	3	2	5	3	2	3	4	2	1	4	5	5	4	2	1	3	1	4	6	3	4	6	1	1	6	4	3	2	5	3	1
65	male	married	no	illiterate	3	2	lone	worker	work home	saving	rental	high blood p	no	14	3	3	1	1	3	2	1	2	1	1	2	3	2	2	4	1	1	2	3	3	2	2	2	4	2	2	1	2	2	1	3	1	1	1	2
75	male	married	no	illiterate	2	2	with wife	free	unemployed	saving	personal	heart d	no	0	4	4	2	6	6	1	3	3	5	4	1	3	4	3	6	5	5	1	3	1	6	3	3	3	3	2	4	3	5	2	5	2	5	3	2
85	male	married	no	elementary	3	7	with wife	farmer	unemployed	D on child	personal	liver d	no	0	2	4	6	2	1	5	4	2	4	2	1	2	2	2	3	1	6	2	5	2	2	6	5	1	5	3	1	3	4	5	3	4	5	1	2
62	male	married	no	elementary	1	1	with child UM	housewife	housework	D on child	personal	kidney d	no	0	3	2	3	3	2	3	4	4	2	2	3	2	1	4	1	3	2	3	4	2	1	3	1	3	1	4	2	2	1	5	5	3	3	1	1
71	male	married	no	diploma	1	0	with wife	employe	unemployed	pension	personal	no	high	0	4	4	3	5	4	3	4	5	4	4	3	4	5	4	3	4	3	3	5	2	3	4	5	4	3	4	3	3	3	4	4	4	4	3	3
66	female	divorced	no	illiterate	2	1	with son M	housewife	housework	D on child	personal	no	no	0	2	3	1	2	2	3	4	2	3	3	2	4	2	5	3	2	2	2	3	1	2	1	5	3	3	2	4	2	2	1	1	2	1	3	1
71	male	married	no	illiterate	4	1	with wife	free	half work	busyness	rental	no	no	4	1	1	1	2	1	3	1	2	3	2	3	3	2	3	2	2	1	1	3	1	1	3	4	2	2	2	2	3	3	1	4	1	1	2	2
64	female	married	no	elementary	2	2	with wife	housewife	housework	D on spouse	personal	heart d	no	0	5	3	3	4	2	4	1	5	2	1	4	2	5	6	3	2	1	3	3	2	1	4	4	1	3	2	3	4	1	3	1	5	2	1	3
63	female	widow	no	illiterate	2	1	lone	housewife	unemployed	D on child	rental	high blood p	no	0	1	3	1	1	4	2	2	1	1	3	1	2	3	3	3	1	3	1	2	3	2	1	3	2	2	2	2	2	1	2	3	1	2	3	1
67	male	widow	no	illiterate	2	3	lone	free	half work	busyness	personal	heart d	no	0	1	3	1	1	2	3	2	1	3	2	3	1	2	2	3	2	2	1	2	2	2	1	1	2	2	2	1	2	2	2	2	1	2	2	1
73	female	married	no	illiterate	4	2	with wife	housewife	unemployed	D on spouse	personal	gastric	no	0	1	1	1	1	1	2	2	3	3	3	1	2	2	3	1	3	2	2	3	2	1	1	1	1	3	1	2	1	3	3	2	2	3	2	1
60	male	married	no	elementary	2	1	with wife	worker	half work	pension	personal	no	no	0	4	4	2	2	3	2	1	1	3	4	2	1	2	2	3	1	1	1	2	2	2	1	1	2	3	2	2	1	1	2	1	3	2	2	2
88	female	widow	no	illiterate	3	5	with son M	housewife	unemployed	D on spouse	rental	diabetes	no	0	1	2	3	4	1	4	5	6	1	1	1	2	1	1	4	2	2	3	1	1	1	2	2	2	5	4	3	1	6	4	2	2	2	2	3
68	female	married	no	illiterate	0	3	with wife	housewife	housework	D on spouse	personal	diabetes	no	0	3	5	1	3	3	2	2	2	2	2	4	5	4	1	3	3	5	3	3	4	3	1	3	4	5	5	5	4	2	1	3	3	3	3	2
70	female	married	no	illiterate	4	2	with wife	housewife	unemployed	D on spouse	personal	gastric	no	0	1	3	4	3	3	2	3	2	1	2	1	2	2	1	3	3	1	1	2	2	3	3	3	2	2	2	4	3	1	2	1	2	2	2	2
65	female	married	no	illiterate	2	0	with wife and child UM	housewife	housework	D on spouse	personal	no	no	2	3	2	1	2	2	3	1	2	1	3	3	2	1	2	2	2	1	2	1	1	1	2	2	2	2	3	4	1	2	2	1	3	4	2	2
78	female	married	no	illiterate	8	2	with wife	housewife	unemployed	D on child	personal	more	no	0	4	5	3	4	4	3	5	3	3	2	3	4	3	4	5	6	1	1	2	1	5	4	5	3	3	2	3	5	5	3	4	2	1	5	2
70	female	widow	no	illiterate	2	1	with son M	housewife	unemployed	D on child	personal	more	no	0	4	4	4	6	6	3	5	3	5	4	5	5	3	3	5	3	5	3	2	2	3	3	4	5	4	2	5	5	2	4	4	3	4	4	5
75	female	widow	no	illiterate	3	6	lone	housewife	unemployed	D on child	personal	high blood p	no	0	1	3	3	1	3	2	3	1	6	2	1	1	1	6	2	2	3	2	1	2	1	5	6	5	1	1	2	3	3	4	3	4	2	2	1
60	male	married	no	diploma	2	1	with wife	employe	half work	busyness	personal	no	no	0	6	5	3	2	3	2	3	2	3	3	3	4	1	3	2	5	2	1	2	3	2	3	4	4	2	2	5	3	2	3	3	4	2	2	4
74	male	married	no	illiterate	3	3	with wife	free	unemployed	saving	personal	high blood p	no	0	5	2	4	1	5	3	1	4	2	4	4	3	2	4	3	5	4	1	1	2	4	3	5	3	3	4	2	4	1	2	3	2	5	4	3
75	male	married	yes	illiterate	4	2	with wife	farmer	work	D on child	personal	heart d	no	0	4	3	2	2	2	2	2	3	5	1	1	1	4	3	2	3	3	2	3	2	1	1	1	4	1	4	1	2	2	5	5	1	2	1	4
74	female	married	no	illiterate	2	2	with wife	housewife	unemployed	D on spouse	personal	heart d	no	0	3	2	4	4	1	2	2	3	2	4	3	4	1	1	3	2	4	1	2	3	1	1	2	1	3	2	1	3	1	3	4	2	2	1	2
77	female	married	no	elementary	1	3	with wife	housewife	unemployed	D on spouse	personal	diabetes	no	0	1	3	2	2	2	3	1	2	2	4	2	3	5	3	4	4	3	2	1	2	5	4	1	4	2	3	3	3	4	2	3	1	4	3	4
66	female	married	no	illiterate	1	2	with wife and child UM	housewife	unemployed	D on spouse	personal	diabetes	no	0	4	3	6	4	4	5	5	3	5	3	2	4	3	5	3	1	3	1	5	3	3	2	1	3	2	1	3	5	4	3	3	4	5	5	3
74	male	widow	no	illiterate	2	5	lone	farmer	unemployed	D on child	personal	gastric	no	12	3	4	3	3	2	4	6	3	4	3	4	2	4	6	4	1	4	2	4	3	3	3	5	1	4	4	6	6	4	3	5	4	4	4	4
65	male	married	no	elementary	3	3	with wife	free	unemployed	D on child	personal	lung d	no	0	3	4	5	3	5	4	2	5	4	5	5	4	3	3	5	4	3	1	3	2	4	4	5	3	4	5	5	3	3	2	3	2	4	5	3
74	male	divorced	no	illiterate	4	2	with son M	free	unemployed	saving	personal	no	no	0	3	1	1	5	4	4	2	3	1	1	1	1	3	2	2	2	4	1	1	3	2	5	1	2	2	3	2	3	3	2	5	2	3	2	2
63	female	married	no	elementary	3	1	with wife	housewife	housework	D on spouse	personal	high blood p	no	23	5	3	4	3	3	3	2	2	4	3	3	3	4	5	2	4	3	1	4	2	5	5	2	4	1	4	2	4	4	3	3	3	3	3	3
81	female	married	no	elementary	3	1	with wife	worker	unemployed	pension	personal	no	no	0	3	2	2	2	1	2	4	3	3	2	1	3	1	3	2	3	4	2	2	1	1	2	2	2	3	2	1	3	1	3	3	1	3	1	2
74	female	widow	no	illiterate	1	2	lone	housewife	unemployed	D on spouse	personal	heart d	no	40	4	3	4	1	3	3	3	2	1	4	4	4	2	3	2	3	4	3	5	2	1	5	3	3	2	6	2	4	2	5	4	1	4	2	3
73	female	widow	no	illiterate	3	3	lone	housewife	unemployed	D on spouse	personal	no	no	0	2	4	1	3	2	2	2	5	3	2	5	3	1	3	1	2	4	2	1	2	2	3	3	1	3	3	3	1	2	3	5	3	3	2	3
69	male	married	no	illiterate	2	4	with child UM	free	half work	D on child	personal	heart d	no	0	1	2	4	3	3	3	4	1	5	5	2	5	5	2	3	4	3	2	4	1	2	4	3	3	4	2	2	3	2	3	1	2	3	3	3
72	male	married	no	illiterate	5	0	with wife	farmer	unemployed	D on child	personal	high blood p	no	0	2	1	2	1	2	1	2	3	4	2	2	3	2	1	2	3	4	2	1	3	2	1	1	3	3	3	3	2	3	2	3	2	4	2	3
71	male	married	no	elementary	2	4	with wife	free	unemployed	saving	personal	no	no	0	1	4	5	2	3	1	4	4	4	4	3	2	3	1	2	3	1	2	1	2	1	1	2	1	4	1	4	1	3	4	3	1	3	2	4
76	male	married	no	illiterate	1	4	with wife	worker	unemployed	saving	personal	no	no	0	3	3	2	3	4	3	3	2	3	3	4	3	4	3	4	3	2	3	4	3	3	2	3	4	3	2	1	2	3	2	3	3	2	1	2
78	male	married	no	illiterate	2	3	with wife	worker	unemployed	pension	personal	heart d	no	0	2	4	3	3	3	1	1	2	3	4	2	1	1	2	3	3	4	1	5	1	2	3	4	2	3	2	3	3	2	2	3	1	2	3	2
66	female	married	no	illiterate	1	2	with wife and child UM	housewife	housework	D on spouse	personal	no	no	0	5	6	5	5	4	4	3	2	3	2	3	3	4	3	2	3	4	3	3	2	4	4	3	2	3	4	3	3	3	2	3	4	4	3	3
63	female	widow	no	diploma	1	1	with child UM	housewife	unemployed	saving	personal	no	no	0	5	5	6	5	5	4	3	4	4	3	2	3	2	3	4	5	3	2	3	3	4	3	3	4	1	2	3	4	3	4	4	4	3	2	2
65	female	married	no	elementary	1	1	with wife and child UM	housewife	housework	D on spouse	personal	no	no	0	3	1	3	2	3	3	2	2	2	3	4	3	2	2	2	3	2	2	4	1	5	3	2	3	4	3	2	3	2	1	2	3	3	4	2
75	male	married	no	illiterate	2	5	with wife	worker	unemployed	pension	personal	no	no	12	6	5	3	2	2	2	3	2	3	3	3	4	1	3	2	5	2	4	2	3	2	3	4	4	2	2	5	3	2	3	5	4	2	2	4
73	male	married	no	illiterate	2	0	with wife	free	unemployed	saving	personal	no	no	0	5	2	1	1	5	3	1	4	2	4	4	3	2	4	3	5	1	1	1	1	4	3	5	3	3	4	2	4	1	2	3	2	5	4	3
72	male	married	no	illiterate	2	3	with wife	farmer	unemployed	D on child	personal	no	no	0	4	3	1	2	1	2	2	3	5	1	1	3	4	3	2	3	3	2	2	1	1	1	2	4	1	4	1	2	2	5	5	1	2	1	4
84	male	married	no	illiterate	3	4	with wife	farmer	unemployed	D on child	personal	heart d	no	0	2	2	4	4	1	2	2	3	2	4	3	3	1	1	3	1	1	1	1	1	1	1	2	1	3	1	1	3	1	3	4	1	2	1	4
79	female	widow	no	illiterate	1	3	lone	housewife	unemployed	D on child	personal	liver d	no	5	1	3	2	3	2	3	1	2	2	4	5	3	5	3	4	4	3	2	1	2	5	4	3	4	2	3	2	5	4	5	3	1	4	1	4
75	male	married	no	illiterate	3	2	with wife	worker	unemployed	pension	personal	heart d	no	20	4	3	6	4	2	5	5	3	2	3	2	4	3	5	3	1	3	1	5	3	3	2	1	3	2	1	3	5	4	3	3	4	5	5	3
71	male	married	no	illiterate	4	1	lone	farmer	unemployed	D on child	personal	liver d	no	0	3	4	3	3	2	4	6	3	4	3	4	2	4	6	4	1	4	2	4	3	3	3	5	1	4	4	6	6	4	3	5	4	4	4	4
73	female	married	no	illiterate	5	2	with wife and child UM	housewife	unemployed	D on spouse	personal	liver d	no	0	3	4	5	3	5	4	2	5	4	5	5	4	3	3	5	4	3	2	3	1	4	4	5	3	4	5	5	3	3	4	3	5	4	5	3
79	female	married	no	illiterate	4	3	with wife	housewife	unemployed	D on spouse	personal	heart d	no	0	4	1	1	5	4	3	2	3	1	1	3	1	3	2	2	1	4	1	1	3	1	5	1	2	2	3	2	3	5	2	5	1	3	2	2
75	male	widow	no	illiterate	3	2	lone	free	unemployed	saving	personal	high blood p	no	0	5	3	4	3	3	3	2	2	4	3	3	3	4	5	2	4	3	1	5	1	5	5	2	6	1	4	2	4	4	3	3	3	2	3	3
75	male	married	no	illiterate	3	3	with wife	farmer	unemployed	D on child	personal	high blood p	no	0	3	3	2	2	1	2	3	3	2	2	1	3	1	3	2	2	4	2	2	1	2	3	2	2	2	2	1	3	1	1	1	1	2	2	2
69	male	married	no	elementary	2	2	with wife	farmer	unemployed	D on child	personal	high blood p	no	0	3	3	2	1	2	3	2	2	3	4	4	4	2	2	3	3	4	1	5	2	1	5	2	3	2	6	3	4	2	5	4	1	4	2	3
83	female	widow	no	illiterate	3	3	with wife	housewife	unemployed	D on child	rental	kidney d	no	0	2	4	1	3	2	2	2	5	3	2	5	3	1	3	1	2	4	2	1	2	2	3	3	1	3	3	3	1	2	3	5	3	3	2	3
77	female	widow	no	illiterate	4	4	lone	housewife	unemployed	D on child	personal	gastric	no	0	1	2	4	3	3	3	4	1	3	5	2	5	5	2	3	4	3	2	4	1	2	4	3	3	4	2	2	3	2	3	3	2	3	3	3
76	female	married	no	illiterate	4	4	with son M	housewife	unemployed	D on spouse	personal	no	no	0	2	1	2	1	2	1	2	3	4	2	3	3	2	1	2	3	4	4	1	3	2	1	1	3	3	3	3	2	3	2	3	2	4	2	3
78	female	married	no	illiterate	5	3	with wife	housewife	unemployed	D on spouse	personal	high blood p	no	0	1	4	3	2	2	1	2	3	2	4	3	3	2	2	2	2	1	2	1	2	1	2	2	1	4	1	4	1	2	4	2	1	3	2	3
75	female	married	no	illiterate	3	2	with wife	housewife	unemployed	D on spouse	personal	heart d	no	30	2	3	4	4	2	4	2	2	3	3	1	2	2	1	2	2	1	1	1	2	2	3	3	1	1	1	1	2	1	2	5	2	4	1	2
67	female	divorced	no	elementary	4	3	with child UM	housewife	housework	H of relative	personal	kidney d	no	0	3	1	1	3	1	2	2	1	2	2	2	2	1	1	2	2	1	2	1	2	2	2	1	3	1	1	2	2	1	2	2	4	4	2	2
78	female	married	no	illiterate	3	3	with wife	housewife	unemployed	D on spouse	personal	no	no	0	3	4	4	2	5	4	3	5	5	3	2	5	5	3	2	3	4	4	3	5	4	4	1	5	6	4	3	6	4	3	4	2	4	4	2
75	male	married	no	illiterate	2	4	with wife	worker	unemployed	pension	rental	no	no	0	2	4	1	2	3	5	2	1	2	3	2	2	2	2	4	1	1	1	5	6	2	3	2	2	2	2	1	3	4	3	2	5	3	3	5
60	male	married	no	high	1	4	with wife and child UM	employe	half work	pension	personal	kidney d	no	4	5	4	3	5	3	3	3	2	2	2	5	3	4	4	1	2	1	3	3	5	3	1	2	2	5	2	1	2	2	4	4	3	4	3	4
60	male	divorced	no	elementary	3	4	lone	worker	half work	busyness	personal	liver d	low	0	5	3	2	4	2	4	2	1	2	2	5	2	2	4	3	3	3	4	1	4	4	2	2	2	3	1	2	3	4	1	2	1	4	2	2
62	male	married	no	illiterate	2	1	with wife	farmer	half work	saving	personal	heart d	low	0	4	2	2	5	6	1	5	5	4	4	4	3	5	5	4	5	1	1	3	3	3	6	5	4	3	1	3	4	5	5	5	3	3	3	5
69	male	married	no	illiterate	2	2	with wife and child UM	worker	unemployed	D on child	personal	liver d	no	0	4	2	3	2	1	1	4	3	3	1	1	3	3	3	1	2	1	1	6	1	3	6	1	3	2	2	1	4	3	3	4	3	3	3	2
66	male	married	no	illiterate	3	3	with wife	free	unemployed	saving	personal	liver d	no	0	2	2	2	4	2	3	1	3	2	1	2	4	6	3	3	1	5	1	2	3	4	3	3	1	2	3	2	2	4	1	2	2	1	3	2
64	female	married	no	illiterate	4	2	with wife and child UM	housewife	housework	D on spouse	personal	high blood p	no	0	2	4	3	2	1	2	1	2	1	3	3	3	2	1	4	4	3	2	1	2	1	1	3	4	1	4	1	1	1	3	3	3	2	1	3
74	female	married	no	illiterate	5	3	with wife	housewife	unemployed	D on spouse	personal	heart d	no	0	3	4	4	5	5	5	3	4	3	5	6	6	3	5	5	3	6	4	5	5	5	3	5	3	5	2	6	6	2	4	2	3	4	3	4
77	female	married	no	illiterate	4	2	with wife	housewife	unemployed	D on spouse	rental	heart d	no	0	1	6	1	4	5	4	4	4	4	3	3	6	4	2	1	6	4	2	3	4	4	3	3	2	4	3	1	2	2	1	3	3	4	3	5
73	female	married	no	elementary	3	3	with wife	housewife	unemployed	D on child	personal	liver d	no	0	1	1	3	3	2	1	2	3	2	2	3	1	1	1	1	2	1	1	2	2	1	2	2	5	3	1	2	4	2	2	2	1	2	2	1
63	female	divorced	no	illiterate	0	3	lone	worker	unemployed	pension	rental	kidney d	no	0	2	3	4	3	4	3	4	2	5	1	5	4	2	2	6	4	5	3	4	3	5	5	3	5	5	4	4	4	2	4	3	4	2	5	4
65	male	married	no	illiterate	1	4	with wife	other	unemployed	saving	personal	diabetes	no	0	2	5	5	4	4	4	4	4	4	2	3	2	5	5	5	6	2	2	2	5	5	5	3	4	4	3	2	3	5	3	3	4	3	3	2
89	female	widow	no	elementary	2	3	lone	housewife	unemployed	H of relative	personal	diabetes	no	10	3	4	1	1	2	1	4	4	1	1	1	2	3	3	5	4	4	4	1	1	3	2	4	6	3	1	3	1	2	1	1	4	1	2	3
87	female	married	yes	elementary	3	1	with wife	housewife	unemployed	D on spouse	personal	liver d	no	20	2	3	1	5	2	5	5	3	4	1	2	5	3	1	3	5	3	3	2	2	2	2	2	6	3	1	2	3	4	4	2	5	3	1	2
84	male	widow	no	illiterate	4	2	lone	free	unemployed	D on child	personal	heart d	no	0	2	2	3	1	3	3	3	1	2	1	1	2	4	3	2	4	3	3	3	2	1	1	4	5	1	3	1	3	2	3	2	1	4	3	2
77	male	married	no	illiterate	2	2	with wife	free	unemployed	saving	personal	high blood p	no	0	2	3	2	3	2	2	1	2	1	2	2	1	1	3	1	1	3	1	1	3	1	2	4	1	2	1	3	2	1	1	4	2	2	2	2
75	female	married	no	illiterate	1	3	with wife	housewife	unemployed	D on spouse	personal	high blood p	no	0	3	3	5	4	2	3	1	1	2	4	1	2	2	4	3	2	2	2	4	3	2	2	1	3	1	4	2	3	2	2	1	2	2	1	3
72	female	married	no	illiterate	2	3	with wife	housewife	unemployed	D on spouse	personal	high blood p	no	0	3	1	2	3	1	4	2	4	1	2	1	2	4	3	2	3	3	2	2	3	2	2	1	1	2	1	1	1	2	1	4	2	3	1	3
63	female	married	no	illiterate	3	3	with wife and child UM	housewife	housework	D on spouse	personal	no	no	0	5	3	4	4	3	4	5	5	2	5	4	3	4	5	2	6	4	5	4	5	2	3	2	5	3	5	3	6	5	2	3	5	2	3	3
71	male	married	no	illiterate	3	2	with wife	farmer	unemployed	saving	rental	kidney d	no	0	2	1	1	2	1	3	2	2	3	2	3	2	4	1	3	2	2	4	2	1	1	2	4	1	1	1	2	1	1	1	2	1	2	4	2
74	male	married	no	illiterate	4	3	with wife	farmer	unemployed	D on child	personal	no	no	0	2	3	4	1	2	2	1	4	3	2	2	2	2	2	1	2	3	2	2	3	4	2	4	4	3	1	2	6	1	2	3	4	3	3	2
82	male	married	no	illiterate	3	4	with son M	farmer	unemployed	D on child	personal	heart d	no	0	4	4	5	3	1	2	3	4	3	3	4	2	2	3	2	2	2	3	3	4	3	2	1	2	2	1	3	1	1	4	2	2	2	1	2
66	female	married	no	illiterate	2	3	with wife and child UM	housewife	housework	D on spouse	personal	high blood p	no	0	5	4	5	4	1	3	4	5	2	4	5	1	3	4	5	3	3	2	2	1	2	3	4	5	4	3	2	4	5	4	2	3	2	1	3
73	female	married	no	illiterate	0	0	with wife	housewife	unemployed	D on spouse	personal	no	no	0	2	3	3	2	6	3	3	2	3	4	3	2	2	1	1	2	3	2	5	3	3	2	4	3	4	3	4	3	4	3	2	1	2	3	4
72	male	married	no	illiterate	2	3	with wife	worker	unemployed	saving	personal	heart d	no	11	5	1	0	2	2	5	2	2	1	3	2	3	4	3	1	2	2	3	2	4	5	1	2	2	1	5	2	1	1	1	3	3	4	3	2
76	male	married	no	illiterate	4	3	with wife	worker	unemployed	pension	personal	no	no	0	3	4	3	3	2	5	3	5	3	2	3	3	4	2	5	3	3	1	6	2	2	2	6	3	5	4	4	3	1	3	3	3	4	3	2
76	male	married	no	illiterate	5	3	with wife	farmer	unemployed	D on child	personal	no	no	0	2	3	3	4	2	3	3	3	3	1	1	5	3	3	3	4	4	2	2	2	2	1	1	3	3	5	1	1	4	3	2	4	1	1	4
63	female	married	no	illiterate	2	2	with wife and child UM	housewife	unemployed	saving	personal	no	no	0	4	4	3	1	2	1	4	3	2	2	2	4	1	4	2	4	2	3	3	2	3	2	3	2	4	3	1	2	1	2	2	1	2	4	2
77	female	married	no	illiterate	2	2	with wife	housewife	unemployed	D on child	personal	liver d	no	0	2	1	2	4	4	2	2	1	3	2	2	2	1	3	3	2	1	3	1	3	2	1	2	2	4	3	3	2	3	3	2	1	3	2	4
71	male	married	no	illiterate	3	1	with wife	farmer	unemployed	D on child	rental	high blood p	no	6	4	6	1	5	2	3	5	1	1	6	2	4	6	6	1	2	3	6	3	3	5	1	3	5	4	3	4	3	4	4	3	4	4	2	1
64	male	widow	no	illiterate	2	0	with wife and child UM	free	unemployed	saving	personal	kidney d	no	0	4	3	3	3	4	1	2	2	4	1	2	1	2	2	1	3	6	3	2	3	3	1	4	1	1	3	4	2	1	5	4	3	2	1	1
67	male	married	no	illiterate	1	0	with wife and child UM	free	unemployed	pension	personal	diabetes	no	0	4	1	5	1	4	5	2	1	3	5	4	2	4	6	6	1	4	3	2	3	5	1	4	1	3	3	2	5	2	5	2	2	5	2	4
60	female	married	yes	illiterate	2	2	with wife and child UM	farmer	unemployed	D on child	personal	diabetes	low	0	5	3	5	3	1	5	3	3	5	4	1	3	2	1	6	6	6	5	5	3	5	5	6	2	2	6	5	5	5	5	1	1	2	5	5
71	female	married	yes	illiterate	1	1	with wife	housewife	unemployed	D on child	rental	no	no	0	1	1	3	4	1	1	3	2	4	3	2	4	3	2	1	1	1	2	3	4	2	3	1	2	4	3	3	2	2	4	3	3	5	3	2
77	female	widow	no	elementary	2	3	with wife	housewife	unemployed	D on child	rental	no	no	2	2	1	3	3	1	1	3	3	2	1	4	2	3	3	1	2	2	2	1	3	3	4	4	3	2	2	6	5	2	1	3	4	1	1	2
78	female	married	no	elementary	3	0	lone	housewife	unemployed	D on spouse	personal	no	no	0	5	3	1	1	1	1	3	1	1	2	1	1	1	5	3	3	4	4	2	1	3	2	3	1	1	3	3	2	3	5	4	1	4	2	4
72	female	married	no	illiterate	3	1	with wife	housewife	unemployed	D on spouse	personal	no	no	0	4	1	5	3	4	2	3	3	2	5	3	4	6	3	4	2	3	3	2	1	5	1	5	2	2	1	4	4	2	1	3	2	4	2	5
74	female	married	no	illiterate	2	3	with wife	housewife	housework	D on spouse	personal	no	no	23	3	2	1	2	3	1	5	2	2	2	1	3	2	4	4	2	2	3	4	3	3	2	3	3	3	2	3	2	2	1	2	1	3	1	2
74	male	married	no	illiterate	1	2	with wife	farmer	unemployed	D on child	personal	no	no	0	4	5	5	3	4	3	6	3	3	1	4	5	5	3	4	3	4	2	2	3	3	5	4	4	4	4	5	5	5	2	5	2	5	2	4
75	male	widow	no	illiterate	2	1	with child UM	free	unemployed	saving	personal	heart d	no	0	6	5	1	3	2	4	2	3	5	5	6	3	3	3	3	2	2	2	5	2	4	2	4	3	4	2	2	3	5	1	5	5	3	3	2
79	female	married	no	illiterate	1	0	with wife	housewife	unemployed	D on spouse	personal	liver d	no	0	3	5	4	6	6	4	4	2	1	4	6	3	4	3	6	5	4	3	6	3	3	3	3	1	3	2	6	5	6	4	4	3	2	5	3
73	female	divorced	no	illiterate	2	0	with child UM	housewife	unemployed	D on spouse	personal	high blood p	no	0	1	4	3	2	2	5	1	5	6	5	1	3	2	3	3	4	2	2	3	3	5	2	2	5	2	5	3	1	3	2	4	1	5	4	3
75	female	married	yes	illiterate	3	3	with wife	housewife	housework	D on spouse	personal	heart d	no	0	5	4	3	4	2	3	2	3	2	1	3	3	3	3	3	4	1	1	3	5	5	5	5	3	1	3	4	3	3	1	2	3	3	3	4
70	female	married	no	illiterate	4	2	with wife and child UM	housewife	unemployed	D on child	personal	heart d	no	0	2	2	1	6	5	4	5	2	4	3	4	2	1	3	1	3	2	4	3	2	5	5	3	2	2	3	4	2	4	1	5	3	4	2	5
72	male	married	no	illiterate	4	3	with wife and child UM	worker	half work	D on child	rental	no	no	0	3	2	4	3	3	4	1	4	2	3	2	3	1	6	3	5	4	3	4	3	4	1	5	2	2	3	5	2	4	1	2	2	4	5	3
62	male	divorced	no	illiterate	4	0	lone	worker	unemployed	D on child	personal	no	no	5	1	3	2	2	2	4	3	1	2	3	1	4	4	3	3	3	2	4	3	6	3	3	4	1	1	6	1	2	3	2	2	4	1	3	1
69	male	married	no	illiterate	4	0	with wife	farmer	unemployed	saving	personal	no	no	0	1	4	2	3	3	4	1	3	1	3	3	3	1	4	2	2	2	3	4	3	1	1	4	3	3	3	4	2	3	3	2	2	1	2	2
66	male	married	no	illiterate	2	1	with wife	farmer	unemployed	D on child	personal	no	no	0	2	2	4	4	4	6	3	4	6	5	4	3	3	3	4	4	3	3	6	3	3	3	4	5	4	2	2	5	5	5	5	3	3	3	2
79	male	married	no	elementary	1	1	with wife and child UM	free	unemployed	pension	personal	kidney d	no	0	5	1	3	3	4	2	4	2	3	1	2	3	4	3	2	2	3	3	3	4	3	4	3	4	4	2	1	1	1	1	3	3	2	1	2
81	female	divorced	no	illiterate	2	0	lone	housewife	unemployed	D on spouse	personal	diabetes	no	0	3	1	3	3	2	4	4	1	1	4	2	1	3	4	2	1	3	1	3	2	1	2	5	2	5	4	3	4	3	3	3	1	2	3	3
63	female	married	no	illiterate	1	0	with wife	housewife	unemployed	D on spouse	personal	heart d	low	0	4	4	4	1	3	3	4	5	5	1	2	4	4	5	5	3	6	2	5	1	1	5	6	4	3	3	4	5	1	5	1	2	2	1	5
89	female	married	no	illiterate	2	2	with wife and child UM	housewife	unemployed	D on child	rental	high blood p	no	0	1	3	4	6	2	4	3	3	2	5	4	3	5	5	5	3	5	3	1	2	4	2	3	2	5	6	3	4	1	3	5	2	5	3	2
73	female	married	no	illiterate	3	1	with wife	housewife	unemployed	D on child	personal	high blood p	no	0	3	4	3	4	4	1	5	2	3	1	4	4	4	4	1	5	4	2	4	1	1	6	1	2	4	1	5	3	4	3	5	5	4	4	3
74	female	married	no	illiterate	3	2	with child UM	housewife	unemployed	H of relative	personal	high blood p	no	0	2	2	1	4	4	4	2	4	3	4	1	5	1	2	2	2	3	3	1	1	1	2	6	4	4	1	3	3	1	3	3	2	1	2	3
71	male	married	no	illiterate	1	1	with wife and child UM	worker	unemployed	pension	personal	no	no	0	3	1	1	3	2	2	3	2	3	3	2	5	1	2	3	3	3	1	1	3	4	2	3	3	3	3	3	1	1	4	3	2	4	2	3
77	male	widow	no	illiterate	2	0	lone	other	unemployed	saving	personal	no	low	0	5	3	3	3	3	3	2	3	2	2	2	2	4	4	2	1	1	1	3	5	3	2	1	1	3	4	1	2	2	4	1	2	2	1	2
71	male	married	no	elementary	3	3	with wife	worker	unemployed	pension	personal	no	no	14	3	1	2	3	2	3	3	1	4	3	2	4	4	4	2	1	3	1	3	3	1	2	2	4	2	3	4	1	2	1	2	3	2	1	3
61	male	married	no	illiterate	1	2	with wife	free	unemployed	D on child	personal	no	no	0	1	5	1	3	1	2	3	4	3	3	3	2	3	5	3	3	3	2	4	2	2	4	3	4	4	4	2	5	3	5	5	5	1	1	2
60	male	married	no	illiterate	2	1	with wife and child UM	free	unemployed	saving	personal	no	no	0	5	2	3	3	5	2	2	2	1	2	2	2	1	2	5	3	3	3	1	2	1	3	1	5	3	4	3	2	3	1	4	1	1	2	1
65	female	married	no	illiterate	1	2	with wife and child UM	housewife	unemployed	D on spouse	personal	no	no	0	4	2	2	2	3	4	6	4	3	4	2	3	1	2	3	2	1	4	4	6	3	3	3	1	3	2	2	1	3	2	4	2	1	1	1
67	male	married	no	elementary	1	2	with wife	worker	half work	busyness	personal	no	no	0	5	4	3	4	4	4	3	2	3	2	3	4	3	2	3	4	3	2	3	4	2	3	4	4	2	3	2	3	4	3	2	3	4	3	2
69	female	married	no	illiterate	3	4	with child UM	housewife	unemployed	D on child	personal	high blood p	no	0	3	4	5	3	1	3	4	2	4	3	3	2	1	3	4	5	3	4	3	2	3	3	4	4	5	4	5	4	3	3	4	4	2	3	4
71	male	married	yes	illiterate	2	6	with wife	free	unemployed	saving	personal	lung d	no	0	2	3	2	3	3	2	3	4	4	3	2	1	2	3	3	2	1	2	5	4	3	3	2	3	4	4	5	4	3	2	1	2	3	3	4
62	male	married	no	high	2	2	with wife and child UM	free	unemployed	D on child	personal	diabetes	no	0	4	4	5	3	4	5	4	4	3	4	2	2	3	4	5	4	4	3	4	5	4	3	2	3	4	5	4	3	4	1	3	4	5	5	5
64	female	married	no	illiterate	2	1	with son M	housewife	housework	D on child	personal	high blood p	no	0	5	6	4	5	1	2	3	4	5	3	3	4	4	5	2	2	4	3	4	5	2	3	2	3	4	2	3	4	3	2	3	4	2	3	4
70	female	married	no	illiterate	3	2	with wife and child UM	housewife	unemployed	D on spouse	personal	heart d	no	0	2	3	4	2	2	3	4	2	3	4	2	1	3	4	5	3	4	3	4	3	2	3	4	3	4	3	4	4	3	3	4	5	3	2	3
62	male	married	no	illiterate	3	0	with wife and child UM	worker	half work	busyness	rental	heart d	no	0	3	4	5	4	2	3	4	4	5	2	2	3	2	1	1	2	3	2	4	3	4	1	2	3	1	2	1	3	4	1	2	2	3	1	2
70	female	married	no	illiterate	3	2	with wife and child UM	housewife	unemployed	D on child	personal	no	no	0	3	2	3	4	4	2	3	4	5	4	2	3	3	4	2	3	2	3	3	3	1	3	2	2	4	2	2	3	2	1	2	3	2	3	2
63	male	married	no	high	1	0	with wife	free	half work	busyness	personal	lung d	no	0	5	6	4	5	5	4	3	4	3	2	4	5	4	3	2	6	1	2	4	2	6	3	2	4	3	5	3	4	5	4	3	2	3	4	5
72	female	married	no	illiterate	5	5	with wife	housewife	housework	D on spouse	personal	no	no	0	3	4	5	4	3	5	3	2	2	4	5	3	4	5	3	2	4	2	4	3	2	3	1	3	4	5	5	3	2	2	4	5	5	5	3
85	male	married	yes	illiterate	3	8	with wife	worker	unemployed	pension	personal	lung d	no	0	5	4	3	2	4	5	4	3	2	1	3	4	3	2	1	3	4	1	5	2	3	4	5	3	2	1	2	3	4	1	2	4	2	4	5
[truncated: 21 more columns]
